# Supplementary material for: Multi-omics investigation of thyroid development and dysfunction in down syndrome
Source: Hum Mol Genet. 2026 Feb 23;35(4):ddag005. doi: 10.1093/hmg/ddag005 (PMC13036834; doi:10.1093/hmg/ddag005)
Supplement: SupplementalTable1_ddag005 [file supplementaltable1_ddag005.xlsx]

## Sheet: Sheet1
Supplementary Table 1
Sample	Name	Group	Age (weeks+days)	Sex (QF-PCR)	Trisomy 21 (QF-PCR)	Trisomy 18 (QF-PCR)	Trisomy 13 (QF-PCR)	Included for RNA-seq	Included for histopathology
TOP153	DS1	DS	18+1	Male	Yes	No	No	Yes	No
TOP189	DS2	DS	18+2	Male	Yes	No	No	Yes	Yes
TOP182	DS3	DS	18+4	Male	Yes	No	No	Yes	No
TOP215	DS6	DS	18+6	Female	Yes	No	No	Yes	Yes
DS03	C1	Control	17+?	Female	No	No	No	Yes	No
DS15	C2	Control	18+?	Female	No	No	No	Yes	Yes
DS18	C4	Control	19+?	Male	No	No	No	Yes	Yes
DS21	C5	Control	19+?	Male	No	No	No	Yes	Yes
DS29	C6	Control	19+6	Male	No	No	No	Yes	No
