# Supplementary material for: Multi-omics investigation of thyroid development and dysfunction in down syndrome
Source: Hum Mol Genet. 2026 Feb 23;35(4):ddag005. doi: 10.1093/hmg/ddag005 (PMC13036834; doi:10.1093/hmg/ddag005)
Supplement: SupplementalTable2_ddag005 [file supplementaltable2_ddag005.xlsx]

## Sheet: Sheet 1
Supplementary Table 2
Ensembl ID	Gene	Chromosome	baseMean	log2FoldChange	lfcSE	P-value	FDR
ENSG00000198355	PIM3	22	1283.83	0.856472	0.103712	1.23369e-17	1.87114e-13
ENSG00000154640	BTG3	21	1817.52	0.869296	0.112853	1.22808e-15	9.31318e-12
ENSG00000122862	SRGN	10	896.472	1.67193	0.227916	1.93688e-14	9.79224e-11
ENSG00000165507	DEPP1	10	1809.38	2.11169	0.294663	9.14764e-14	3.46856e-10
ENSG00000221869	CEBPD	8	913.645	1.34062	0.188646	1.27327e-13	3.86235e-10
ENSG00000185950	IRS2	13	1521.92	1.30182	0.186479	3.20208e-13	8.09434e-10
ENSG00000160200	CBS	21	1347.07	0.850679	0.12582	9.08414e-13	1.96827e-09
ENSG00000141959	PFKL	21	3708.33	0.802773	0.117789	1.19784e-12	2.27096e-09
ENSG00000133742	CA1	8	30.4694	4.74893	0.732171	3.52674e-12	5.94334e-09
ENSG00000170871	KIAA0232	4	3704.59	-0.822748	0.1333	2.1245e-11	3.22223e-08
ENSG00000171056	SOX7	8	1379.84	1.01499	0.162268	3.40426e-11	4.69386e-08
ENSG00000019991	HGF	7	733.991	1.22224	0.197693	4.6959e-11	5.93522e-08
ENSG00000148926	ADM	11	517.678	2.24008	0.366344	8.56113e-11	9.98821e-08
ENSG00000154719	MRPL39	21	810.441	0.816462	0.138316	2.32895e-10	2.52308e-07
ENSG00000136488	CSH1	17	46.1808	-0.162823	0.376792	2.77142e-10	2.80227e-07
ENSG00000178919	FOXE1	9	19068.5	-1.06585	0.190241	6.97646e-10	6.47086e-07
ENSG00000159167	STC1	8	5151.68	1.73574	0.301734	7.25289e-10	6.47086e-07
ENSG00000170180	GYPA	4	232.112	1.54288	0.281436	1.11121e-09	9.36316e-07
ENSG00000182348	ZNF804B	7	231.3	-1.29925	0.240881	1.99668e-09	1.55868e-06
ENSG00000154721	JAM2	21	2115.6	1.15316	0.20728	2.05536e-09	1.55868e-06
ENSG00000004939	SLC4A1	17	1203.19	1.20556	0.222107	3.57034e-09	2.57864e-06
ENSG00000117461	PIK3R3	1	2631.33	-1.45762	0.284832	4.43763e-09	2.92793e-06
ENSG00000091844	RGS17	6	2981.06	-1.13693	0.212557	4.52893e-09	2.92793e-06
ENSG00000187922	LCN10	9	195.092	1.78362	0.328527	4.63311e-09	2.92793e-06
ENSG00000110367	DDX6	11	10748.7	-0.507039	0.0938809	5.01469e-09	3.04231e-06
ENSG00000177272	KCNA3	1	308.81	-1.62404	0.310105	6.49118e-09	3.7866e-06
ENSG00000180530	NRIP1	21	3094.29	0.657233	0.121355	7.00972e-09	3.93764e-06
ENSG00000004799	PDK4	7	4598.44	1.52639	0.304375	1.2817e-08	6.9427e-06
ENSG00000213218	CSH2	17	21.7174	-0.0792838	0.181737	1.35605e-08	7.09215e-06
ENSG00000179869	ABCA13	7	219.114	-1.76802	0.34871	1.99112e-08	1.00665e-05
ENSG00000128917	DLL4	15	851.2	1.018	0.199229	2.56964e-08	1.22996e-05
ENSG00000124160	NCOA5	20	1723.94	-1.08293	0.222209	2.59503e-08	1.22996e-05
ENSG00000111834	RSPH4A	6	148.194	-1.54383	0.318571	4.13131e-08	1.81217e-05
ENSG00000162433	AK4	1	685.83	1.31593	0.262745	4.16044e-08	1.81217e-05
ENSG00000205560	CPT1B	22	429.189	1.14898	0.24156	4.39834e-08	1.81217e-05
ENSG00000288825	H2AC18	1	334.693	1.27422	0.26034	4.45283e-08	1.81217e-05
ENSG00000158578	ALAS2	X	1308.26	1.37607	0.276045	4.536e-08	1.81217e-05
ENSG00000181754	AMIGO1	1	651.057	-0.916198	0.190398	4.54029e-08	1.81217e-05
ENSG00000160285	LSS	21	1109.22	0.536703	0.107903	4.79937e-08	1.86646e-05
ENSG00000154262	ABCA6	17	700.281	1.45455	0.291926	5.05756e-08	1.9177e-05
ENSG00000122884	P4HA1	10	4342.15	1.14251	0.230871	5.42406e-08	2.00651e-05
ENSG00000157551	KCNJ15	21	15882.2	1.36898	0.27811	6.11303e-08	2.20753e-05
ENSG00000160214	RRP1	21	639.495	0.644824	0.132743	7.21677e-08	2.5455e-05
ENSG00000180772	AGTR2	X	584.232	-0.919443	0.189024	7.45443e-08	2.56958e-05
ENSG00000151322	NPAS3	14	552.618	-0.655948	0.135602	9.57763e-08	3.22809e-05
ENSG00000160209	PDXK	21	2351.8	0.640448	0.1343	1.00184e-07	3.30323e-05
ENSG00000186352	ANKRD37	4	205.725	1.15683	0.245316	1.1276e-07	3.63878e-05
ENSG00000034693	PEX3	6	730.362	-0.69243	0.147236	1.18089e-07	3.73138e-05
ENSG00000138678	GPAT3	4	2153.5	1.60118	0.337911	1.46135e-07	4.43504e-05
ENSG00000108840	HDAC5	17	1850.35	0.856404	0.181164	1.46207e-07	4.43504e-05
ENSG00000147454	SLC25A37	8	2090.3	0.944061	0.199008	1.60243e-07	4.72007e-05
ENSG00000048405	ZNF800	7	1108.86	-0.638493	0.136054	1.61827e-07	4.72007e-05
ENSG00000156265	MAP3K7CL	21	211.119	1.03466	0.220013	1.79543e-07	5.13798e-05
ENSG00000121966	CXCR4	2	816.827	0.97113	0.207193	1.92366e-07	5.403e-05
ENSG00000156273	BACH1	21	3539.13	0.735402	0.155457	1.98146e-07	5.46413e-05
ENSG00000162702	ZNF281	1	1616.8	-0.697484	0.154539	2.12994e-07	5.7687e-05
ENSG00000129422	MTUS1	8	5646.41	0.801321	0.172259	2.2089e-07	5.87761e-05
ENSG00000186866	POFUT2	21	2293.63	0.681056	0.144892	2.28945e-07	5.9869e-05
ENSG00000178295	GEN1	2	858.828	-1.0555	0.233776	2.33306e-07	5.99755e-05
ENSG00000184678	H2BC21	1	1920.01	0.861657	0.186392	2.57278e-07	6.50355e-05
ENSG00000137492	THAP12	11	3473.68	-0.715476	0.160393	2.81036e-07	6.98298e-05
ENSG00000134363	FST	5	341.344	1.02605	0.225567	2.85452e-07	6.98298e-05
ENSG00000132475	H3-3B	17	37547.5	0.777029	0.168163	2.92143e-07	7.03322e-05
ENSG00000183421	RIPK4	21	754.084	0.743817	0.162834	3.00706e-07	7.03937e-05
ENSG00000137193	PIM1	6	1091.44	1.20047	0.260731	3.01681e-07	7.03937e-05
ENSG00000142166	IFNAR1	21	6068.5	0.681919	0.14671	3.19422e-07	7.34041e-05
ENSG00000160223	ICOSLG	21	644.764	1.75452	0.383406	3.34418e-07	7.57031e-05
ENSG00000198695	ND6	MT	3025.64	-1.24663	0.304025	3.4051e-07	7.59487e-05
ENSG00000244734	HBB	11	5047.18	1.37941	0.302826	3.72561e-07	8.18932e-05
ENSG00000166012	TAF1D	11	2179.5	0.591681	0.129896	3.99199e-07	8.6495e-05
ENSG00000107242	PIP5K1B	9	227.03	1.41933	0.31357	4.11949e-07	8.70461e-05
ENSG00000182871	COL18A1	21	6275	0.753862	0.165858	4.13221e-07	8.70461e-05
ENSG00000143365	RORC	1	2594.25	1.40262	0.316548	6.52834e-07	0.000135637
ENSG00000196616	ADH1B	4	782.312	2.39846	0.542267	6.64175e-07	0.000136129
ENSG00000104368	PLAT	8	1806.87	0.903633	0.204126	6.81979e-07	0.000137914
ENSG00000121057	AKAP1	17	4411.29	1.09628	0.248439	7.33265e-07	0.000146335
ENSG00000131370	SH3BP5	3	4597.33	0.871995	0.197077	7.51987e-07	0.000148122
ENSG00000172331	BPGM	7	1207.67	0.623348	0.141492	8.87213e-07	0.000171372
ENSG00000160179	ABCG1	21	1078.41	1.40845	0.322966	8.92621e-07	0.000171372
ENSG00000196242	OR2C3	1	47.9946	-2.11629	0.542519	9.38272e-07	0.00017576
ENSG00000205758	CRYZL1	21	1091.35	0.504943	0.114007	9.44932e-07	0.00017576
ENSG00000196247	ZNF107	7	1183.77	-0.652068	0.152003	9.588e-07	0.00017576
ENSG00000142765	SYTL1	1	348.291	0.672464	0.155423	9.61829e-07	0.00017576
ENSG00000189241	TSPYL1	6	6492.25	-0.532014	0.12403	1.0067e-06	0.00018066
ENSG00000168003	SLC3A2	11	2669.87	0.936178	0.215428	1.01607e-06	0.00018066
ENSG00000188039	NWD1	19	466.295	-0.803726	0.191738	1.02438e-06	0.00018066
ENSG00000174607	UGT8	4	824.812	-0.779112	0.181681	1.07845e-06	0.000188009
ENSG00000269964	MEI4	6	498.645	-0.93056	0.217917	1.11076e-06	0.000191443
ENSG00000197852	INKA2	1	559.639	-0.581276	0.134696	1.14848e-06	0.000195719
ENSG00000147894	C9orf72	9	1460.39	0.529631	0.121208	1.17275e-06	0.000197634
ENSG00000113742	CPEB4	5	6959.54	0.788991	0.183757	1.21169e-06	0.000201952
ENSG00000118972	FGF23	12	25.8558	3.6581	0.82483	1.27325e-06	0.000209907
ENSG00000160298	C21orf58	21	466.086	0.693662	0.163482	1.3553e-06	0.000221031
ENSG00000136929	HEMGN	9	505.478	1.08516	0.256124	1.45372e-06	0.00023456
ENSG00000186300	ZNF555	19	732.149	-0.785346	0.190176	1.49029e-06	0.000237928
ENSG00000174343	CHRNA9	4	79.5074	-2.1114	0.535512	1.52064e-06	0.000240245
ENSG00000136144	RCBTB1	13	6590.82	0.783708	0.184319	1.68011e-06	0.000260721
ENSG00000115828	QPCT	2	171.051	1.20907	0.286823	1.68462e-06	0.000260721
ENSG00000131759	RARA	17	1201.49	0.465191	0.107713	1.72218e-06	0.000263841
ENSG00000080603	SRCAP	16	2501.11	-0.710627	0.174659	1.82529e-06	0.000276842
ENSG00000138411	HECW2	2	1435.96	-1.15323	0.283299	1.8525e-06	0.000278187
ENSG00000109971	HSPA8	11	27730.6	-0.912352	0.232524	1.88888e-06	0.000280868
ENSG00000160233	LRRC3	21	269.026	0.645506	0.15518	1.98573e-06	0.000292403
ENSG00000186310	NAP1L3	X	637.051	-0.70331	0.174592	2.01351e-06	0.000292849
ENSG00000205060	SLC35B4	7	1048.84	-0.555111	0.134362	2.02737e-06	0.000292849
ENSG00000162413	KLHL21	1	1107.98	1.15736	0.279966	2.163e-06	0.000309492
ENSG00000173110	HSPA6	1	55.9174	1.99705	0.481875	2.23318e-06	0.000313491
ENSG00000111319	SCNN1A	12	3181.84	0.881558	0.216146	2.24866e-06	0.000313491
ENSG00000170801	HTRA3	4	1758.81	0.510609	0.121003	2.25295e-06	0.000313491
ENSG00000151835	SACS	13	2082.42	-0.532164	0.128222	2.27415e-06	0.000313564
ENSG00000197405	C5AR1	19	115.598	1.66699	0.412685	2.42167e-06	0.000330896
ENSG00000142192	APP	21	70898.8	0.630275	0.151227	2.66006e-06	0.000360224
ENSG00000074416	MGLL	3	1445.45	0.897841	0.218036	2.93132e-06	0.000393445
ENSG00000166135	HIF1AN	10	2232.59	-0.505574	0.12618	3.18756e-06	0.000424086
ENSG00000101230	ISM1	20	670.48	1.01425	0.249516	3.3312e-06	0.000435354
ENSG00000157514	TSC22D3	X	4764.34	0.475754	0.115932	3.34426e-06	0.000435354
ENSG00000142794	NBPF3	1	663.641	-0.64346	0.161412	3.35837e-06	0.000435354
ENSG00000159256	MORC3	21	3057.25	0.592436	0.146407	3.63478e-06	0.000467193
ENSG00000146674	IGFBP3	7	6542.51	1.03179	0.256252	3.77488e-06	0.000481123
ENSG00000104419	NDRG1	8	4769.21	1.03025	0.256485	3.87666e-06	0.000489977
ENSG00000155313	USP25	21	2716.56	0.525676	0.126148	3.93885e-06	0.000491876
ENSG00000170525	PFKFB3	10	491.041	0.76771	0.190831	3.95654e-06	0.000491876
ENSG00000145708	CRHBP	5	111.834	-2.24415	0.590212	4.01743e-06	0.000495385
ENSG00000174840	PDE12	3	1093.84	-0.762258	0.198402	4.30084e-06	0.000526055
ENSG00000105643	ARRDC2	19	744.943	0.861789	0.21436	4.44309e-06	0.000539107
ENSG00000187837	H1-2	6	1260.15	1.248	0.315643	4.68282e-06	0.000562956
ENSG00000159128	IFNGR2	21	4028.6	0.635424	0.157186	4.75191e-06	0.000562956
ENSG00000187091	PLCD1	3	581.864	0.691537	0.172945	4.82361e-06	0.000562956
ENSG00000163050	COQ8A	1	844.506	0.741789	0.186821	4.87377e-06	0.000562956
ENSG00000081181	ARG2	14	603.255	1.2015	0.309457	4.87518e-06	0.000562956
ENSG00000185262	UBALD2	17	900.915	0.468731	0.115086	4.87658e-06	0.000562956
ENSG00000139112	GABARAPL1	12	2903.69	0.785624	0.197378	4.92688e-06	0.000562956
ENSG00000002746	HECW1	7	68.1261	-1.34348	0.352258	4.93658e-06	0.000562956
ENSG00000206172	HBA1	16	28381.1	1.18828	0.301763	5.33776e-06	0.000604162
ENSG00000132613	MTSS2	16	2383.85	0.519653	0.130181	5.54277e-06	0.00062272
ENSG00000143367	TUFT1	1	655.628	1.29282	0.330524	5.59295e-06	0.000623737
ENSG00000204577	LILRB3	19	21.9305	2.13469	0.552461	5.95694e-06	0.000659481
ENSG00000172232	AZU1	19	19.4182	2.58817	0.698578	6.019e-06	0.000659879
ENSG00000176171	BNIP3	10	1980.25	0.817278	0.208663	6.04755e-06	0.000659879
ENSG00000137502	RAB30	11	1442.39	0.567826	0.14417	6.30885e-06	0.000683474
ENSG00000276600	RAB7B	1	639.685	1.14841	0.329921	6.43926e-06	0.000692654
ENSG00000204179	PTPN20	10	146.057	-1.54189	0.409092	6.91603e-06	0.000738701
ENSG00000007944	MYLIP	6	6869.75	0.72708	0.185005	7.10382e-06	0.000751977
ENSG00000288558	DUS4L-BCAP29	7	766.371	-0.55424	0.141526	7.13949e-06	0.000751977
ENSG00000249992	TMEM158	3	90.4637	1.33406	0.346169	7.32338e-06	0.000761701
ENSG00000102007	PLP2	X	861.539	0.617042	0.161577	7.36981e-06	0.000761701
ENSG00000166860	ZBTB39	12	690.761	-0.808622	0.221752	7.38248e-06	0.000761701
ENSG00000244462	RBM12	20	4578.05	-0.697949	0.189091	7.50319e-06	0.000768925
ENSG00000173467	AGR3	7	18.8213	3.39824	0.940935	7.63525e-06	0.000777207
ENSG00000076641	PAG1	8	1221.09	-0.509755	0.128225	7.76348e-06	0.000784991
ENSG00000132603	NIP7	16	770.429	-0.646329	0.175959	8.07017e-06	0.000810598
ENSG00000154127	UBASH3B	11	308.289	-0.94288	0.256505	8.15365e-06	0.000813595
ENSG00000185917	SETD4	21	740.38	0.749579	0.196776	8.30106e-06	0.00082289
ENSG00000120251	GRIA2	4	67.4155	-1.50049	0.410928	8.41784e-06	0.000829048
ENSG00000139263	LRIG3	12	7357.61	0.516784	0.132663	8.63984e-06	0.000845422
ENSG00000119523	ALG2	9	1443.23	-0.602841	0.162784	8.82189e-06	0.000857703
ENSG00000154803	FLCN	17	1655.28	0.816069	0.214282	8.96698e-06	0.000866256
ENSG00000197728	RPS26	12	6055.89	-1.19668	0.335898	9.12895e-06	0.000876321
ENSG00000166454	ATMIN	16	4127.64	-0.550199	0.148089	9.28731e-06	0.000882649
ENSG00000156261	CCT8	21	5574.44	0.523081	0.13495	9.31126e-06	0.000882649
ENSG00000197355	UAP1L1	9	856.718	1.45054	0.385504	9.99965e-06	0.00093774
ENSG00000113916	BCL6	3	777.505	0.978661	0.259445	1.00161e-05	0.00093774
ENSG00000164484	TMEM200A	6	367.864	1.18493	0.316233	1.01535e-05	0.000944774
ENSG00000166793	YPEL4	11	62.2363	1.43118	0.384093	1.06534e-05	0.000980014
ENSG00000073150	PANX2	22	250.239	0.770615	0.211336	1.06615e-05	0.000980014
ENSG00000173852	DPY19L1	7	1433.52	-0.381484	0.0981779	1.08671e-05	0.000992898
ENSG00000127533	F2RL3	19	147.38	1.30585	0.350913	1.21247e-05	0.00110117
ENSG00000142207	URB1	21	1597.18	0.572034	0.14983	1.25121e-05	0.00112959
ENSG00000198824	CHAMP1	13	1646.16	-0.695605	0.197377	1.25954e-05	0.00113038
ENSG00000112541	PDE10A	6	2554.27	0.574793	0.156651	1.29924e-05	0.00115916
ENSG00000151962	RBM46	4	55.7296	-2.3141	0.648028	1.35781e-05	0.0011998
ENSG00000082153	BZW1	2	9717.18	-0.376002	0.0979093	1.36062e-05	0.0011998
ENSG00000170776	AKAP13	15	11027.4	0.820957	0.220925	1.37489e-05	0.00120537
ENSG00000142188	TMEM50B	21	9209.48	0.692515	0.192817	1.44528e-05	0.00125981
ENSG00000106366	SERPINE1	7	235.286	1.87511	0.530347	1.46795e-05	0.00126692
ENSG00000151012	SLC7A11	4	615.9	-0.924664	0.265603	1.47015e-05	0.00126692
ENSG00000264364	DYNLL2	17	8786.39	-0.373209	0.0972896	1.49943e-05	0.00128485
ENSG00000163083	INHBB	2	678.138	1.06873	0.29995	1.54515e-05	0.00131659
ENSG00000159140	SON	21	20426.9	0.596471	0.160475	1.58472e-05	0.00134276
ENSG00000129465	RIPK3	14	440.382	0.649963	0.176053	1.60361e-05	0.00135122
ENSG00000105376	ICAM5	19	17.0655	2.48765	0.696255	1.63253e-05	0.00136799
ENSG00000166206	GABRB3	15	642.132	0.695299	0.19273	1.6858e-05	0.00140486
ENSG00000113369	ARRDC3	5	27876.3	0.531405	0.14035	1.70304e-05	0.00141147
ENSG00000146802	TMEM168	7	3258.11	-0.433301	0.117139	1.73806e-05	0.00142901
ENSG00000131016	AKAP12	6	14409.1	0.914762	0.25126	1.74304e-05	0.00142901
ENSG00000215251	FASTKD5	20	628.102	-0.976739	0.300455	1.79896e-05	0.00146693
ENSG00000103264	FBXO31	16	1111.68	0.553574	0.149384	1.82074e-05	0.00147675
ENSG00000104643	MTMR9	8	1326.84	-0.552689	0.154811	1.84506e-05	0.00148832
ENSG00000104043	ATP8B4	15	245.655	1.28385	0.374147	1.85464e-05	0.00148832
ENSG00000177685	CRACR2B	11	274.402	0.867981	0.252164	1.92084e-05	0.00153334
ENSG00000185658	BRWD1	21	9086.48	0.422695	0.112598	1.96612e-05	0.00156127
ENSG00000235961	PNMA6A	X	300.454	1.21781	0.339771	2.05914e-05	0.00162661
ENSG00000169242	EFNA1	1	1550.29	0.692322	0.195512	2.23807e-05	0.0017588
ENSG00000169877	AHSP	16	174.474	1.2005	0.350646	2.4629e-05	0.0019255
ENSG00000156381	ANKRD9	14	771.468	0.816428	0.230183	2.50098e-05	0.00194525
ENSG00000140832	MARVELD3	16	661.801	0.569331	0.159208	2.51646e-05	0.00194731
ENSG00000226479	TMEM185B	2	1825.92	-0.53365	0.153757	2.61708e-05	0.00201489
ENSG00000143196	DPT	1	622.728	0.938127	0.269945	2.63779e-05	0.00201885
ENSG00000116852	KIF21B	1	93.8216	-1.15378	0.345706	2.66602e-05	0.00201885
ENSG00000113924	HGD	3	2558.82	-0.478298	0.133303	2.67238e-05	0.00201885
ENSG00000121741	ZMYM2	13	8074.67	-0.347371	0.0949551	2.67547e-05	0.00201885
ENSG00000118515	SGK1	6	2586.82	-1.06073	0.353933	2.69236e-05	0.00202153
ENSG00000048052	HDAC9	7	1482.21	0.636726	0.183177	2.72267e-05	0.00203422
ENSG00000161921	CXCL16	17	737.468	0.414204	0.114027	2.73709e-05	0.00203497
ENSG00000136689	IL1RN	2	141.724	1.38269	0.405398	2.78737e-05	0.00206225
ENSG00000164332	UBLCP1	5	1199.07	-0.6556	0.19428	2.89968e-05	0.00213493
ENSG00000119048	UBE2B	5	2152.67	0.605028	0.171978	2.92479e-05	0.00214301
ENSG00000132849	PATJ	1	4104.99	0.504028	0.139817	2.96692e-05	0.00216342
ENSG00000185829	ARL17A	17	2466.44	0.634362	0.187046	3.00682e-05	0.00217283
ENSG00000112619	PRPH2	6	301.708	-1.49862	0.479801	3.01076e-05	0.00217283
ENSG00000125249	RAP2A	13	3280.37	-0.377675	0.103779	3.0228e-05	0.00217283
ENSG00000117394	SLC2A1	1	1181.6	0.845383	0.241858	3.14016e-05	0.00224655
ENSG00000095397	WHRN	9	396.025	0.76012	0.22043	3.1818e-05	0.00225552
ENSG00000178074	C2orf69	2	930.045	-0.388963	0.106813	3.19605e-05	0.00225552
ENSG00000165617	DACT1	14	1433.75	0.784855	0.224049	3.20298e-05	0.00225552
ENSG00000180346	TIGD2	4	741.658	-0.580238	0.170207	3.21219e-05	0.00225552
ENSG00000132640	BTBD3	20	3470.9	-0.468309	0.132292	3.3044e-05	0.00230764
ENSG00000142156	COL6A1	21	15759.3	0.592687	0.167239	3.31684e-05	0.00230764
ENSG00000163376	KBTBD8	3	95.875	-1.44897	0.484012	3.35254e-05	0.00232182
ENSG00000112759	SLC29A1	6	2243.34	0.704822	0.197571	3.39069e-05	0.00233757
ENSG00000198075	SULT1C4	2	2028.35	0.716977	0.206393	3.45314e-05	0.00236469
ENSG00000005381	MPO	17	96.2265	1.44139	0.419947	3.4612e-05	0.00236469
ENSG00000196565	HBG2	11	73501.1	1.53018	0.449198	3.48735e-05	0.00237187
ENSG00000243056	EIF4EBP3	5	69.2293	1.87737	0.549191	3.51306e-05	0.00237869
ENSG00000170100	ZNF778	16	611.452	-0.545077	0.159762	3.5889e-05	0.00241892
ENSG00000172315	TP53RK	20	799.607	-0.646044	0.197093	3.61675e-05	0.00241892
ENSG00000166979	EVA1C	21	163.101	0.790889	0.229951	3.62033e-05	0.00241892
ENSG00000189184	PCDH18	4	3392.76	0.628937	0.180182	3.64325e-05	0.00242356
ENSG00000104765	BNIP3L	8	7546.81	0.549396	0.155487	3.75395e-05	0.00248629
ENSG00000152580	IGSF10	3	1869.99	0.956981	0.280465	3.88947e-05	0.00256485
ENSG00000005884	ITGA3	17	4487.88	0.47044	0.134516	3.95785e-05	0.00259864
ENSG00000141469	SLC14A1	18	215.625	0.859863	0.251966	3.97704e-05	0.00259999
ENSG00000168806	LCMT2	15	427.574	-0.922179	0.297492	4.0282e-05	0.00262213
ENSG00000119950	MXI1	10	4594.99	0.704878	0.205802	4.06461e-05	0.00263453
ENSG00000162415	ZSWIM5	1	1036.64	-0.631413	0.18759	4.22025e-05	0.00272377
ENSG00000106799	TGFBR1	9	2912.76	-0.738205	0.226146	4.26635e-05	0.00273364
ENSG00000167842	MIS12	17	1168.45	-0.858803	0.275112	4.27159e-05	0.00273364
ENSG00000065308	TRAM2	6	4031.53	-0.537105	0.161401	4.42873e-05	0.00282229
ENSG00000042062	RIPOR3	20	172.501	0.80601	0.241763	4.46788e-05	0.002834
ENSG00000124145	SDC4	20	3173.52	0.837187	0.246828	4.48447e-05	0.002834
ENSG00000198948	MFAP3L	4	581.078	-0.84263	0.264176	4.53996e-05	0.00285436
ENSG00000160785	SLC25A44	1	1181.35	-0.54358	0.16499	4.55433e-05	0.00285436
ENSG00000180008	SOCS4	14	1495.04	-0.636548	0.194837	4.58225e-05	0.00286004
ENSG00000171631	P2RY6	11	56.601	-1.54942	0.514068	4.71037e-05	0.00292796
ENSG00000141738	GRB7	17	318.874	0.867334	0.258752	4.73136e-05	0.002929
ENSG00000155307	SAMSN1	21	89.5276	1.3749	0.460759	4.76179e-05	0.00293585
ENSG00000258484	SPESP1	15	115.25	-1.09748	0.33679	4.99813e-05	0.0030691
ENSG00000176046	NUPR1	16	1819.45	0.973364	0.292322	5.14332e-05	0.00314551
ENSG00000120889	TNFRSF10B	8	1255.23	0.511948	0.148558	5.18877e-05	0.00316056
ENSG00000146842	TMEM209	7	1514.02	-0.529438	0.159913	5.26072e-05	0.00318357
ENSG00000164104	HMGB2	4	8003.97	0.390168	0.111254	5.28493e-05	0.00318357
ENSG00000100024	UPB1	22	59.9218	1.64922	0.499727	5.2895e-05	0.00318357
ENSG00000189057	FAM111B	11	1163.72	-1.09738	0.362543	5.32191e-05	0.00319041
ENSG00000179119	SPTY2D1	11	2776.32	-0.363943	0.104808	5.47701e-05	0.00326535
ENSG00000006607	FARP2	2	1104.71	-0.558568	0.16839	5.49648e-05	0.00326535
ENSG00000126814	TRMT5	14	1167.78	-0.447252	0.132499	5.5115e-05	0.00326535
ENSG00000132773	TOE1	1	322.222	-0.705954	0.223744	5.5746e-05	0.00328988
ENSG00000183255	PTTG1IP	21	12906.6	0.450963	0.130068	5.6026e-05	0.00329359
ENSG00000168994	PXDC1	6	1296.85	0.833464	0.254789	5.72682e-05	0.00335362
ENSG00000166592	RRAD	16	96.6672	1.5163	0.489394	5.8194e-05	0.00339473
ENSG00000157036	EXOG	3	454.003	-0.486835	0.146376	5.91834e-05	0.00343922
ENSG00000137198	GMPR	6	180.204	0.985937	0.299407	5.96014e-05	0.0034468
ENSG00000103449	SALL1	16	6691.39	-0.541792	0.166335	5.97685e-05	0.0034468
ENSG00000145349	CAMK2D	4	4535.74	0.548446	0.162824	6.05181e-05	0.00346636
ENSG00000174611	KY	3	594.68	-0.768999	0.237098	6.05647e-05	0.00346636
ENSG00000239920			169.607	1.29413	0.402718	6.08187e-05	0.00346781
ENSG00000117595	IRF6	1	2258	0.494273	0.143775	6.1308e-05	0.0034778
ENSG00000149150	SLC43A1	11	221.56	0.759258	0.232421	6.14525e-05	0.0034778
ENSG00000170345	FOS	14	8753.89	-0.0619052	0.166966	6.2174e-05	0.00350555
ENSG00000166828	SCNN1G	16	1032.14	0.997208	0.312965	6.2549e-05	0.00351363
ENSG00000168874	ATOH8	2	1955.98	0.776836	0.240032	6.29479e-05	0.00352299
ENSG00000117479	SLC19A2	1	974.705	0.744643	0.226943	6.34539e-05	0.00353064
ENSG00000167772	ANGPTL4	19	200.751	1.07823	0.330179	6.35501e-05	0.00353064
ENSG00000125731	SH2D3A	19	257.558	0.71548	0.223179	6.46342e-05	0.00357776
ENSG00000090238	YPEL3	16	1251.95	0.770917	0.244136	6.63755e-05	0.0036601
ENSG00000102870	ZNF629	16	1632.59	-0.440771	0.133126	6.67618e-05	0.0036601
ENSG00000156804	FBXO32	8	1110.22	1.16545	0.370142	6.68455e-05	0.0036601
ENSG00000159176	CSRP1	1	8217.71	0.713924	0.217383	6.77424e-05	0.00369586
ENSG00000176387	HSD11B2	16	757.337	1.19869	0.372419	6.8753e-05	0.00373755
ENSG00000140157	NIPA2	15	2343.8	-0.413579	0.124077	6.95679e-05	0.00376834
ENSG00000182670	TTC3	21	26560.3	0.493429	0.147331	7.09934e-05	0.00383188
ENSG00000184897	H1-10	3	5122.07	0.567908	0.173515	7.1415e-05	0.00384096
ENSG00000180787	ZFP3	17	966.689	-0.797558	0.276622	7.21142e-05	0.00386486
ENSG00000178163	ZNF518B	4	2561.39	-0.517399	0.1621	7.48859e-05	0.00399928
ENSG00000179094	PER1	17	2530.11	1.0056	0.312772	7.52143e-05	0.00400024
ENSG00000165023	DIRAS2	9	495.229	0.712635	0.220263	7.54315e-05	0.00400024
ENSG00000283515	ZNF544	19	181.523	-0.848217	0.275825	7.76536e-05	0.00410374
ENSG00000111276	CDKN1B	12	4708.54	0.423379	0.124885	7.85997e-05	0.00413931
ENSG00000272325	NUDT3	6	12692	-0.277975	0.0779266	7.95352e-05	0.00417408
ENSG00000168743	NPNT	4	54401.8	0.547323	0.170269	8.01158e-05	0.00419006
ENSG00000104435	STMN2	8	50.8676	-1.86883	0.627028	8.03997e-05	0.00419045
ENSG00000137672	TRPC6	11	2762.65	-0.516504	0.160668	8.10912e-05	0.00420601
ENSG00000169981	ZNF35	3	275.424	-0.804096	0.268126	8.12529e-05	0.00420601
ENSG00000131378	RFTN1	3	2721.97	0.522153	0.157805	8.29077e-05	0.00427708
ENSG00000144560	VGLL4	3	8570.53	0.425608	0.12648	8.36355e-05	0.00428732
ENSG00000158604	TMED4	7	6895.5	0.428579	0.126271	8.36715e-05	0.00428732
ENSG00000139291	TMEM19	12	1956.05	-0.644326	0.205478	8.53669e-05	0.00435946
ENSG00000066135	KDM4A	1	3756.26	-0.424486	0.133565	8.60333e-05	0.00437875
ENSG00000075407	ZNF37A	10	2483.09	-0.647639	0.212079	8.63278e-05	0.00437904
ENSG00000116670	MAD2L2	1	473.239	0.525251	0.161228	8.7695e-05	0.00443357
ENSG00000075429	CACNG5	17	139.62	-1.00155	0.336931	8.93322e-05	0.00450134
ENSG00000166856	GPR182	12	96.4444	-0.812329	0.268158	8.98087e-05	0.00451033
ENSG00000204519	ZNF551	19	555.464	-0.65246	0.216015	9.01055e-05	0.00451033
ENSG00000119138	KLF9	9	3801.4	0.447504	0.136135	9.06825e-05	0.00452428
ENSG00000179097	HTR1F	3	47.1166	1.6988	0.547841	9.09848e-05	0.00452448
ENSG00000163762	TM4SF18	3	1451.99	-0.664309	0.208547	9.16573e-05	0.00454302
ENSG00000103222	ABCC1	16	2751.8	0.426733	0.128255	9.25236e-05	0.00457103
ENSG00000146067	FAM193B	5	1866.7	0.747272	0.237061	9.28756e-05	0.00457352
ENSG00000214357	NEURL1B	5	3695.6	0.464121	0.141346	9.77742e-05	0.00479916
ENSG00000197779	ZNF81	X	948.636	-0.62201	0.199027	9.81537e-05	0.00480225
ENSG00000171634	BPTF	17	9040.17	-0.354414	0.105746	9.88158e-05	0.00480393
ENSG00000157557	ETS2	21	3017.71	0.579297	0.179171	9.88216e-05	0.00480393
ENSG00000110987	BCL7A	12	1539.38	0.391398	0.117234	9.93197e-05	0.00481272
ENSG00000198763	ND2	MT	114782	-0.668471	0.223853	9.98235e-05	0.00482173
ENSG00000213341	CHUK	10	1081.86	-0.551544	0.178269	0.000100762	0.00483303
ENSG00000060656	PTPRU	1	189.02	0.597841	0.188973	0.000100968	0.00483303
ENSG00000107815	TWNK	10	367.915	-0.72517	0.243285	0.000101218	0.00483303
ENSG00000189060	H1-0	22	12499.9	0.471625	0.143795	0.000101332	0.00483303
ENSG00000087995	METTL2A	17	934.888	-0.488288	0.156185	0.000102697	0.00488279
ENSG00000101639	CEP192	18	2585.39	-0.49664	0.156733	0.000107098	0.00507609
ENSG00000241945	PWP2	21	620.238	0.508029	0.162772	0.000107799	0.00509341
ENSG00000103365	GGA2	16	7354.39	0.692818	0.219645	0.000108562	0.00510519
ENSG00000123240	OPTN	10	2274.11	0.411299	0.124551	0.000108721	0.00510519
ENSG00000118960	HS1BP3	2	781.967	0.587512	0.185938	0.000110879	0.0051767
ENSG00000168907	PLA2G4F	15	280.243	1.56646	0.516076	0.000110927	0.0051767
ENSG00000117395	EBNA1BP2	1	1335.43	-0.401715	0.125146	0.00011612	0.00540242
ENSG00000198855	FICD	12	231.726	-1.05714	0.386779	0.000117563	0.00545285
ENSG00000112394	SLC16A10	6	519.834	0.947554	0.315059	0.000119096	0.00550711
ENSG00000221947	XKR9	8	26.7967	-1.81944	0.640707	0.00012075	0.00556369
ENSG00000101204	CHRNA4	20	318.636	-0.664002	0.220042	0.000121053	0.00556369
ENSG00000082213	C5orf22	5	1022.93	-0.361432	0.111081	0.000122349	0.00560625
ENSG00000185442	FAM174B	15	3120.73	0.34659	0.104168	0.000123867	0.00564286
ENSG00000116285	ERRFI1	1	3238.61	0.646435	0.205828	0.000123892	0.00564286
ENSG00000173597	SULT1B1	4	132.393	-0.842231	0.284961	0.000125658	0.00570614
ENSG00000117528	ABCD3	1	2462.43	-0.345165	0.105696	0.000126421	0.00572365
ENSG00000064687	ABCA7	19	836.977	0.505397	0.161824	0.000126859	0.00572642
ENSG00000105894	PTN	7	1703.4	-0.455662	0.140609	0.000127705	0.00574746
ENSG00000198142	SOWAHC	2	1336.38	-0.533334	0.17943	0.000128978	0.00578762
ENSG00000165995	CACNB2	10	163.46	0.814807	0.269465	0.000131597	0.0058877
ENSG00000112081	SRSF3	6	10394.9	-0.470116	0.153335	0.000132531	0.00591205
ENSG00000116560	SFPQ	1	8540.37	-0.611485	0.208042	0.000133661	0.00594498
ENSG00000108932	SLC16A6	17	125.033	1.33952	0.452721	0.00013433	0.00595724
ENSG00000243927	MRPS6	21	3892.38	0.575496	0.18756	0.000135349	0.00598494
ENSG00000188033	ZNF490	19	626.938	-0.529539	0.176794	0.000135882	0.00599107
ENSG00000139597	N4BP2L1	13	1200.47	0.589636	0.189189	0.000137238	0.00603332
ENSG00000095794	CREM	10	967.294	0.48862	0.162438	0.000138916	0.0060894
ENSG00000196458	ZNF605	12	2223.41	-0.516605	0.172054	0.000139753	0.00609479
ENSG00000180592	SKIDA1	10	387.344	-0.839593	0.310465	0.000139842	0.00609479
ENSG00000171798	KNDC1	10	525.206	0.549691	0.17777	0.000141179	0.00613544
ENSG00000258405	ZNF578	19	380.076	-1.08522	0.402678	0.000141779	0.0061439
ENSG00000090447	TFAP4	16	359.814	0.718899	0.234825	0.000142323	0.00614988
ENSG00000143226	FCGR2A	1	183.499	0.781273	0.258871	0.000143088	0.00616539
ENSG00000183840	GPR39	2	88.7803	-1.06051	0.385991	0.000144459	0.00620682
ENSG00000275004	ZNF280B	22	352.19	-0.840093	0.306999	0.00014714	0.00630415
ENSG00000164161	HHIP	4	191.018	1.32504	0.447567	0.000148544	0.00634637
ENSG00000177889	UBE2N	12	2875.2	-0.460091	0.151188	0.000149625	0.0063746
ENSG00000105835	NAMPT	7	2914.31	0.562004	0.182004	0.000151247	0.00642566
ENSG00000160360	GPSM1	9	1034.99	0.618302	0.205445	0.000153053	0.00648159
ENSG00000121406	ZNF549	19	762.124	-0.519788	0.176738	0.000153418	0.00648159
ENSG00000119640	ACYP1	14	466.649	0.454547	0.144876	0.000158724	0.00668715
ENSG00000072778	ACADVL	17	7666.38	0.503986	0.165253	0.000159923	0.00671899
ENSG00000134107	BHLHE40	3	4502.34	1.96091	0.688207	0.000163373	0.00684499
ENSG00000124201	ZNFX1	20	2392.12	-0.311374	0.0951482	0.000164857	0.00688814
ENSG00000171105	INSR	19	3559.65	0.503095	0.161716	0.000167459	0.00696008
ENSG00000028137	TNFRSF1B	1	578.995	0.533012	0.174688	0.000167497	0.00696008
ENSG00000009335	UBE3C	7	2480.12	-0.405742	0.130346	0.000168433	0.00697983
ENSG00000104756	KCTD9	8	1327.58	0.33353	0.103173	0.000173633	0.00716675
ENSG00000151332	MBIP	14	3523.13	0.429481	0.136579	0.000174331	0.00716675
ENSG00000101115	SALL4	20	465.382	0.783418	0.284066	0.000174361	0.00716675
ENSG00000240184	PCDHGC3	5	2234.7	0.413824	0.131786	0.000176492	0.00723473
ENSG00000140265	ZSCAN29	15	1286.39	-0.37219	0.119211	0.000181541	0.00742166
ENSG00000204104	TRAF3IP1	2	1244.32	-0.624539	0.217285	0.000182495	0.0074406
ENSG00000076067	RBMS2	12	4450.55	0.41818	0.133804	0.000183509	0.0074619
ENSG00000177182	CLVS1	8	130.057	-0.826351	0.289965	0.000184861	0.00749676
ENSG00000111424	VDR	12	364.152	-0.533315	0.179945	0.000188885	0.00763954
ENSG00000186994	KANK3	19	550.438	0.46218	0.151677	0.00019044	0.00768194
ENSG00000143368	SF3B4	1	1637.3	-0.442936	0.148245	0.000192348	0.00773009
ENSG00000182093	GET1	21	1800.9	0.465711	0.154161	0.000192653	0.00773009
ENSG00000170468	RIOX1	14	257.979	-0.698533	0.255004	0.000196222	0.00784719
ENSG00000253710	ALG11	13	3131.18	-0.42414	0.141411	0.000196607	0.00784719
ENSG00000105357	MYH14	19	2803.84	0.37266	0.117863	0.000199281	0.00792054
ENSG00000100439	ABHD4	14	1846.26	0.539794	0.180036	0.000199489	0.00792054
ENSG00000188295	ZNF669	1	361.247	-0.737901	0.276353	0.000200287	0.00792485
ENSG00000141040	ZNF287	17	619.546	-0.669761	0.249218	0.000200642	0.00792485
ENSG00000256294	ZNF225	19	571.638	-0.490775	0.16631	0.000202624	0.00798232
ENSG00000115295	CLIP4	2	2430.18	0.335	0.104464	0.000204789	0.00802881
ENSG00000056972	TRAF3IP2	6	1023.39	0.648043	0.222241	0.000205379	0.00802881
ENSG00000009765	IYD	6	154920	-0.690224	0.24087	0.000206172	0.00802881
ENSG00000033050	ABCF2	7	619.739	-0.502446	0.169706	0.000206505	0.00802881
ENSG00000026103	FAS	10	584.011	0.838276	0.289623	0.000206686	0.00802881
ENSG00000184900	SUMO3	21	4468.99	0.342051	0.107462	0.00020698	0.00802881
ENSG00000160075	SSU72	1	3030.35	-0.361474	0.115475	0.000209439	0.00810346
ENSG00000170561	IRX2	5	47.0847	-1.11907	0.401047	0.00021033	0.00810596
ENSG00000109534	GAR1	4	475.589	-0.500454	0.171723	0.000211167	0.00810596
ENSG00000243646	IL10RB	21	1430.56	0.605431	0.203612	0.000211358	0.00810596
ENSG00000072682	P4HA2	5	1196.37	0.515513	0.170166	0.000211641	0.00810596
ENSG00000198464	ZNF480	19	1366.07	-0.54643	0.193282	0.000214015	0.00817624
ENSG00000203666	EFCAB2	1	351.545	-0.701765	0.243544	0.000215329	0.00820577
ENSG00000100600	LGMN	14	4401.85	0.544147	0.181715	0.000216398	0.00822585
ENSG00000168209	DDIT4	10	2010.95	0.738493	0.263988	0.000224376	0.00850776
ENSG00000198081	ZBTB14	18	1232.88	-0.462418	0.160192	0.000227101	0.00858963
ENSG00000105173	CCNE1	19	145.895	-1.00022	0.393445	0.000228391	0.00861692
ENSG00000137574	TGS1	8	1199.78	-0.467858	0.162655	0.000230671	0.00864817
ENSG00000170185	USP38	4	1944.87	-0.316596	0.0998937	0.000230707	0.00864817
ENSG00000177613	CSTF2T	10	1740.2	-0.439273	0.146997	0.000230929	0.00864817
ENSG00000031003	FAM13B	5	3890.95	-0.49414	0.174592	0.000232661	0.00869154
ENSG00000164292	RHOBTB3	5	3606.05	0.382566	0.125282	0.000236563	0.0088156
ENSG00000175595	ERCC4	16	687.212	-0.682302	0.252111	0.00023984	0.00891581
ENSG00000162885	B3GALNT2	1	1991.92	-0.34179	0.11049	0.000241234	0.00893191
ENSG00000280165	PCDH20	13	974.356	-0.697644	0.270291	0.000241451	0.00893191
ENSG00000211448	DIO2	14	117481	-0.782669	0.322116	0.00024737	0.00912863
ENSG00000196352	CD55	1	1794.96	0.538461	0.184398	0.000248512	0.00914851
ENSG00000134333	LDHA	11	16373.3	0.52495	0.176865	0.000249331	0.00915643
ENSG00000167434	CA4	17	306.299	1.0753	0.383713	0.000255767	0.0093701
ENSG00000160213	CSTB	21	3081.49	0.5266	0.180991	0.000259168	0.00945074
ENSG00000119541	VPS4B	18	2578.72	-0.411274	0.142127	0.000259215	0.00945074
ENSG00000047249	ATP6V1H	8	1787.28	0.445647	0.148139	0.000260793	0.00946593
ENSG00000196371	FUT4	11	417.648	-0.491249	0.173435	0.00026088	0.00946593
ENSG00000114626	ABTB1	3	408.486	0.833676	0.305048	0.000262007	0.00948415
ENSG00000188229	TUBB4B	9	5702.95	-0.711141	0.283021	0.000273582	0.00987957
ENSG00000162496	DHRS3	1	1232.84	0.982794	0.353244	0.000277904	0.0100118
ENSG00000107816	LZTS2	10	1847.63	0.53743	0.186208	0.000281484	0.0101126
ENSG00000170903	MSANTD4	11	1198.68	-0.486306	0.174931	0.000282036	0.0101126
ENSG00000114737	CISH	3	983.048	0.629734	0.225307	0.000284861	0.0101898
ENSG00000198216	CACNA1E	1	23.3413	-0.117007	0.22581	0.000286499	0.010214
ENSG00000159023	EPB41	1	3588.04	0.3994	0.130792	0.000287249	0.010214
ENSG00000254004	ZNF260	19	2465.51	-0.427946	0.151686	0.000287814	0.010214
ENSG00000258818	RNASE4	14	519.257	0.616935	0.216937	0.000288229	0.010214
ENSG00000240583	AQP1	7	6565.02	0.69356	0.253796	0.000289858	0.0102402
ENSG00000203485	INF2	14	1800.78	0.588482	0.208118	0.00029075	0.0102402
ENSG00000186446	ZNF501	3	488.317	-0.624931	0.236414	0.000290996	0.0102402
ENSG00000181007	ZFP82	19	797.505	-0.357926	0.119486	0.000292378	0.010265
ENSG00000103356	EARS2	16	1408.78	0.298586	0.0945107	0.000297263	0.0104062
ENSG00000137275	RIPK1	6	1878.91	-0.504649	0.183601	0.000297772	0.0104062
ENSG00000006652	IFRD1	7	1667.01	0.523209	0.182	0.000301952	0.0105281
ENSG00000107819	SFXN3	10	953.704	0.468783	0.161987	0.000307353	0.0106918
ENSG00000177519	RPRM	2	67.8061	1.65078	0.621843	0.000309867	0.0107546
ENSG00000124006	OBSL1	2	9469.28	0.398612	0.128372	0.000310706	0.0107591
ENSG00000177425	PAWR	12	5355.75	0.488143	0.167394	0.000312469	0.0107955
ENSG00000172986	GXYLT2	3	1723.94	0.581078	0.206079	0.000314602	0.0108445
ENSG00000106100	NOD1	7	597.879	0.706533	0.258466	0.000316586	0.0108761
ENSG00000139508	SLC46A3	13	537.197	-0.546952	0.20122	0.000316954	0.0108761
ENSG00000130821	SLC6A8	X	292.577	0.758523	0.278987	0.000318322	0.0108984
ENSG00000117036	ETV3	1	1533.81	-0.372527	0.127474	0.000321455	0.0109809
ENSG00000174842	GLMN	1	576.746	-0.511206	0.188731	0.000323009	0.0110092
ENSG00000115548	KDM3A	2	4105.68	0.539076	0.188655	0.000324365	0.0110098
ENSG00000182791	CCDC87	11	27.9738	-1.39118	0.547138	0.00032478	0.0110098
ENSG00000198680	TUSC1	9	871.63	-0.49331	0.179072	0.000325204	0.0110098
ENSG00000148842	CNNM2	10	1025.99	0.595408	0.210527	0.00032834	0.0110912
ENSG00000185022	MAFF	22	468.149	1.04284	0.386145	0.000330002	0.0111225
ENSG00000006047	YBX2	17	255.673	0.610014	0.225457	0.000335586	0.0112856
ENSG00000105289	TJP3	19	859.295	0.400567	0.135193	0.000336492	0.0112911
ENSG00000214575	CPEB1	15	33.2769	1.21668	0.471919	0.000338419	0.0113307
ENSG00000127870	RNF6	13	1561.45	-0.306821	0.100337	0.0003415	0.0114087
ENSG00000111962	UST	6	5638.46	0.416908	0.143403	0.000343548	0.0114352
ENSG00000159079	CFAP298	21	1599.44	0.43697	0.152495	0.000344461	0.0114352
ENSG00000137727	ARHGAP20	11	1177.62	-0.569739	0.211601	0.000344556	0.0114352
ENSG00000250361	GYPB	4	42.1173	1.1495	0.434249	0.000345853	0.0114532
ENSG00000129757	CDKN1C	11	774.022	0.523843	0.184605	0.000347859	0.0114945
ENSG00000155393	HEATR3	16	446.038	-0.489255	0.176986	0.000349757	0.0115126
ENSG00000163249	CCNYL1	2	848.458	-0.633776	0.247069	0.000351216	0.0115126
ENSG00000164151	ICE1	5	3180.93	-0.425226	0.142333	0.000351258	0.0115126
ENSG00000270276	H4C15	1	610.535	0.887815	0.342268	0.000351444	0.0115126
ENSG00000169302	STK32A	5	134.474	0.76025	0.283116	0.000354	0.0115714
ENSG00000109819	PPARGC1A	4	6407.33	0.836977	0.309083	0.000356677	0.0116338
ENSG00000117525	F3	1	722.356	-0.518872	0.190984	0.000357545	0.0116371
ENSG00000253485	PCDHGA5	5	133.974	0.69781	0.254246	0.000359762	0.0116842
ENSG00000177694	NAALADL2	3	1215.48	0.450383	0.16183	0.000366241	0.0118692
ENSG00000156239	N6AMT1	21	1203.55	0.530941	0.192329	0.000368336	0.0118939
ENSG00000276231	PIK3R6	17	153.666	0.95035	0.365632	0.000368573	0.0118939
ENSG00000168329	CX3CR1	3	60.9918	-1.20128	0.539275	0.000373596	0.0120304
ENSG00000163884	KLF15	3	231.045	1.17756	0.444597	0.000379322	0.0121889
ENSG00000258830			56.0439	0.97256	0.367763	0.000388693	0.0124276
ENSG00000121104	FAM117A	17	883.171	0.341367	0.118127	0.000388901	0.0124276
ENSG00000081386	ZNF510	9	1562.49	-0.381361	0.133872	0.000389206	0.0124276
ENSG00000117280	RAB29	1	1236.72	0.566624	0.205169	0.000391182	0.0124644
ENSG00000100196	KDELR3	22	664.076	0.338769	0.113978	0.000399516	0.0127033
ENSG00000108799	EZH1	17	2328.97	0.469268	0.165419	0.000402332	0.0127661
ENSG00000213516	RBMXL1	1	1291.21	-0.470937	0.175105	0.000412343	0.0130539
ENSG00000167851	CD300A	17	52.473	1.18083	0.47826	0.000413124	0.0130539
ENSG00000170191	NANP	20	502.048	-0.47364	0.176402	0.000415835	0.0131122
ENSG00000116954	RRAGC	1	1772.17	0.345437	0.116649	0.000417479	0.0131213
ENSG00000205726	ITSN1	21	3202.52	0.395518	0.136649	0.000417853	0.0131213
ENSG00000223547	ZNF844	19	2313.1	0.496347	0.179153	0.000419977	0.0131607
ENSG00000197024	ZNF398	7	871.478	-0.557063	0.218495	0.000422007	0.0131971
ENSG00000171551	ECEL1	2	67.9817	-1.29582	0.523539	0.000429366	0.0133969
ENSG00000156853	ZNF689	16	455.613	-0.607599	0.242876	0.000430163	0.0133969
ENSG00000102032	RENBP	X	75.5553	1.00522	0.418464	0.000431706	0.0134174
ENSG00000196391	ZNF774	15	434.203	-0.557421	0.216281	0.000434176	0.0134665
ENSG00000156299	TIAM1	21	2911.21	0.702995	0.278783	0.000436844	0.0135217
ENSG00000008853	RHOBTB2	8	2339.8	0.582869	0.214972	0.000441465	0.0136092
ENSG00000174032	SLC25A30	13	698.35	0.749566	0.28174	0.000441468	0.0136092
ENSG00000101935	AMMECR1	X	767.769	-0.350376	0.122097	0.000442995	0.0136156
ENSG00000174928	C3orf33	3	498.567	-0.484212	0.176453	0.000444188	0.0136156
ENSG00000160180	TFF3	21	1766.17	0.816087	0.309413	0.000445137	0.0136156
ENSG00000104356	POP1	8	273.234	-0.714181	0.289893	0.000445266	0.0136156
ENSG00000137710	RDX	11	9498.35	-0.312059	0.109575	0.00044694	0.0136393
ENSG00000105849	POLR1F	7	1241.23	-0.289755	0.0966217	0.000449897	0.013702
ENSG00000183036	PCP4	21	3024.22	0.755322	0.288895	0.000452215	0.013745
ENSG00000253313	C1orf210	1	385.619	0.551295	0.202385	0.000461907	0.0140115
ENSG00000154813	DPH3	3	1123.78	-0.586843	0.240943	0.000464895	0.0140456
ENSG00000147119	CHST7	X	212.183	0.68106	0.255419	0.00046583	0.0140456
ENSG00000155962	CLIC2	X	602.446	0.692518	0.263383	0.000467295	0.0140456
ENSG00000233757	LOC344065	2	744.429	-0.571706	0.225514	0.000467402	0.0140456
ENSG00000133069	TMCC2	1	398.768	0.783547	0.302937	0.000467663	0.0140456
ENSG00000119699	TGFB3	14	1259.69	0.436765	0.153817	0.000469728	0.0140798
ENSG00000100234	TIMP3	22	31383.1	0.497095	0.185652	0.000471239	0.0140972
ENSG00000158435	CNOT11	2	1224.22	-0.442253	0.166688	0.000473876	0.0141482
ENSG00000155545	MIER3	5	2550.54	-0.462141	0.176411	0.000479008	0.0142733
ENSG00000162849	KIF26B	1	459.591	-0.653836	0.251071	0.000480209	0.014281
ENSG00000100395	L3MBTL2	22	1186.82	-0.364614	0.128933	0.000482756	0.0143287
ENSG00000197977	ELOVL2	6	324.206	-0.565064	0.219434	0.000487768	0.0144492
ENSG00000204003			37.9501	1.79473	0.711617	0.000490458	0.0145005
ENSG00000237440	ZNF737	19	4036.7	-0.523695	0.201192	0.000491737	0.0145101
ENSG00000164002	EXO5	1	226.112	-0.793964	0.352446	0.000498045	0.0146677
ENSG00000117155	SSX2IP	1	1403.43	-0.525564	0.206294	0.000501998	0.0147047
ENSG00000010072	SPRTN	1	500.458	-0.592999	0.242164	0.000502125	0.0147047
ENSG00000105270	CLIP3	19	627.769	0.368955	0.129761	0.000502212	0.0147047
ENSG00000110906	KCTD10	12	4311.27	-0.471855	0.176094	0.000505781	0.0147568
ENSG00000172296	SPTLC3	20	2705.8	0.55608	0.208782	0.000505935	0.0147568
ENSG00000100426	ZBED4	22	949.09	-0.528628	0.207799	0.000509785	0.0148405
ENSG00000114796	KLHL24	3	5779.8	0.484237	0.177237	0.000511426	0.0148598
ENSG00000108691	CCL2	17	185.371	-0.874152	0.356445	0.000518459	0.0150203
ENSG00000169629	RGPD8	2	1176.4	0.404103	0.147676	0.000519193	0.0150203
ENSG00000152049	KCNE4	2	865.53	0.403715	0.146779	0.000519923	0.0150203
ENSG00000090013	BLVRB	19	877.838	0.507082	0.190537	0.000522584	0.0150685
ENSG00000184012	TMPRSS2	21	41.1165	1.41431	0.561586	0.000528048	0.0151971
ENSG00000159200	RCAN1	21	1788.46	0.392127	0.139883	0.00053411	0.0153425
ENSG00000136732	GYPC	2	815.366	0.496803	0.18212	0.000536138	0.0153717
ENSG00000152223	EPG5	18	2590.16	0.375109	0.132529	0.00053791	0.0153836
ENSG00000143067	ZNF697	1	1342.64	0.469648	0.169869	0.000538689	0.0153836
ENSG00000189369	GSPT2	X	830.292	-0.457265	0.176555	0.000539597	0.0153836
ENSG00000181788	SIAH2	3	904.611	0.463886	0.170524	0.000543105	0.0154545
ENSG00000183688	RFLNB	17	1734.73	-0.57037	0.236138	0.000551178	0.0156549
ENSG00000007341	ST7L	1	574.632	-0.480404	0.182362	0.00055396	0.0157045
ENSG00000220205	VAMP2	17	4117.24	0.340296	0.118406	0.000557103	0.0157641
ENSG00000151025	GPR158	10	52.5535	1.06892	0.43227	0.000560415	0.015767
ENSG00000152760	DYNLT5	1	44.2023	0.996337	0.403534	0.000561148	0.015767
ENSG00000144895	EIF2A	3	4079.38	0.374032	0.133219	0.000561377	0.015767
ENSG00000176396	EID2	19	520.408	-0.522372	0.211431	0.000561429	0.015767
ENSG00000111696	NT5DC3	12	626.666	-0.747113	0.300774	0.000562403	0.015767
ENSG00000145911	N4BP3	5	361.008	0.533826	0.204189	0.000564569	0.0157872
ENSG00000177463	NR2C2	3	3158.04	-0.315075	0.109407	0.000565733	0.0157872
ENSG00000206127	GOLGA8O	15	4359.96	0.421614	0.153619	0.000566244	0.0157872
ENSG00000135407	AVIL	12	87.2207	-0.956578	0.426307	0.000570165	0.0158554
ENSG00000137145	DENND4C	9	4650.74	0.269179	0.0904902	0.000570924	0.0158554
ENSG00000089006	SNX5	20	9950.68	0.387565	0.139376	0.000571826	0.0158554
ENSG00000186642	PDE2A	11	1125.76	0.574071	0.219501	0.00057366	0.0158772
ENSG00000113790	EHHADH	3	745.346	-0.546957	0.225138	0.000577022	0.0159281
ENSG00000154274	C4orf19	4	108.746	-0.970081	0.455264	0.0005776	0.0159281
ENSG00000123405	NFE2	12	119.022	0.599317	0.232401	0.000587054	0.0161594
ENSG00000159086	PAXBP1	21	2625.3	0.468868	0.175184	0.000594254	0.016328
ENSG00000153551	CMTM7	3	540.896	0.590941	0.228528	0.000607728	0.0166454
ENSG00000162639	HENMT1	1	394.908	-0.59238	0.245403	0.000608697	0.0166454
ENSG00000109846	CRYAB	11	771.67	0.846704	0.341569	0.000609098	0.0166454
ENSG00000126262	FFAR2	19	14.5907	-0.100785	0.202245	0.000614313	0.0167577
ENSG00000120942	UBIAD1	1	717.558	-0.35831	0.130678	0.00061707	0.0167734
ENSG00000114956	DGUOK	2	925.045	0.429079	0.157887	0.000617128	0.0167734
ENSG00000160741	CRTC2	1	1186.27	0.401812	0.146706	0.000620305	0.0167734
ENSG00000118407	FILIP1	6	917.877	0.512857	0.194097	0.000620325	0.0167734
ENSG00000162783	IER5	1	497.344	-0.680534	0.31048	0.000620418	0.0167734
ENSG00000133639	BTG1	12	6087.8	0.353907	0.128573	0.000629254	0.0169667
ENSG00000108828	VAT1	17	3683.8	0.425649	0.157634	0.000629805	0.0169667
ENSG00000188322	SBK1	16	897.269	-0.409985	0.155811	0.000633765	0.0170175
ENSG00000132801	ZSWIM3	20	183.984	-0.728408	0.322467	0.000633935	0.0170175
ENSG00000038274	MAT2B	5	5954.8	0.365154	0.130608	0.000636156	0.0170336
ENSG00000165259	HDX	X	348.254	-0.436321	0.165141	0.000636779	0.0170336
ENSG00000128271	ADORA2A	22	393.816	1.00181	0.413642	0.000639379	0.0170583
ENSG00000132953	XPO4	13	1884.93	-0.488348	0.19241	0.000639953	0.0170583
ENSG00000100335	MIEF1	22	2142.98	-0.316866	0.113492	0.00064278	0.0171032
ENSG00000123505	AMD1	6	4873.94	0.350041	0.127503	0.000643892	0.0171032
ENSG00000174574	AKIRIN1	1	2408	-0.559397	0.232296	0.000646121	0.0171324
ENSG00000189367	KIAA0408	6	142.898	0.963298	0.395743	0.000652009	0.0172477
ENSG00000177932	ZNF354C	5	1494.08	-0.359441	0.132959	0.000652743	0.0172477
ENSG00000107404	DVL1	1	1628.08	0.362375	0.129437	0.000654365	0.0172604
ENSG00000186462	NAP1L2	X	531.646	-0.445741	0.175056	0.00065789	0.0173233
ENSG00000059145	UNKL	16	877.645	0.385496	0.139261	0.000659692	0.0173406
ENSG00000010278	CD9	12	11949.1	0.375357	0.137407	0.00066263	0.0173877
ENSG00000101544	ADNP2	18	1560.98	-0.29772	0.105065	0.000667222	0.017478
ENSG00000106688	SLC1A1	9	3547.39	0.506074	0.192613	0.000674507	0.0176383
ENSG00000204439	C6orf47	6	804.387	-0.332207	0.119783	0.000676074	0.0176488
ENSG00000008405	CRY1	12	1603.97	0.420154	0.155992	0.000677631	0.0176488
ENSG00000179562	GCC1	7	829.159	-0.473603	0.196639	0.000678397	0.0176488
ENSG00000110777	POU2AF1	11	26.098	1.363	0.585768	0.00068149	0.0176989
ENSG00000196659	TTC30B	2	954.047	-0.508222	0.207328	0.000684418	0.0177446
ENSG00000105974	CAV1	7	7273	0.297134	0.103024	0.000685718	0.0177479
ENSG00000170271	FAXDC2	5	3198.22	0.619586	0.248056	0.00068711	0.0177537
ENSG00000136854	STXBP1	9	2795.23	0.370384	0.132539	0.000689763	0.0177651
ENSG00000073849	ST6GAL1	3	6158.68	0.74816	0.311953	0.000689895	0.0177651
ENSG00000163453	IGFBP7	4	10711.4	0.370713	0.133897	0.000693389	0.0178248
ENSG00000034533	ASTE1	3	600.784	-0.501388	0.202356	0.000694562	0.0178248
ENSG00000182240	BACE2	21	2519.13	0.533031	0.204143	0.00070557	0.0180703
ENSG00000240891	PLCXD2	3	256.902	-0.866175	0.444612	0.000706513	0.0180703
ENSG00000107443	CCNJ	10	597.07	-0.527738	0.218449	0.000715275	0.0182636
ENSG00000134072	CAMK1	3	461.65	0.409087	0.151403	0.000716558	0.0182656
ENSG00000205581	HMGN1	21	16476.3	0.410391	0.15558	0.000725868	0.0184624
ENSG00000165949	IFI27	14	137.179	1.08604	0.498127	0.000726713	0.0184624
ENSG00000075131	TIPIN	15	247.91	-0.750227	0.332952	0.000729531	0.018503
ENSG00000169018	FEM1B	15	5620.47	-0.285092	0.100267	0.000738677	0.0187037
ENSG00000104946	TBC1D17	19	1057.75	0.372133	0.138147	0.00074283	0.0187775
ENSG00000183864	TOB2	22	6024.44	-0.390294	0.147247	0.000745647	0.0188163
ENSG00000110092	CCND1	11	8584.93	-0.431036	0.164817	0.000746847	0.0188163
ENSG00000174600	CMKLR1	12	391.359	-0.950936	0.412498	0.000749766	0.0188517
ENSG00000145087	STXBP5L	3	1356.31	-0.696886	0.2872	0.000750735	0.0188517
ENSG00000137801	THBS1	15	2438.13	0.790457	0.326936	0.000755751	0.0189462
ENSG00000118689	FOXO3	6	6601.62	0.356069	0.126904	0.000758865	0.0189756
ENSG00000163931	TKT	3	7642.88	0.321735	0.117358	0.000759426	0.0189756
ENSG00000140455	USP3	15	1409.24	0.383462	0.141811	0.000763758	0.0190525
ENSG00000153721	CNKSR3	6	970.515	0.525096	0.207047	0.000770726	0.0191865
ENSG00000091986	CCDC80	3	5892.73	0.433446	0.163511	0.000771831	0.0191865
ENSG00000104823	ECH1	19	2403.74	0.352201	0.129504	0.000772924	0.0191865
ENSG00000048991	R3HDM1	2	1786.23	-0.333349	0.123962	0.000781667	0.019363
ENSG00000077943	ITGA8	10	766.09	0.599706	0.239964	0.00078259	0.019363
ENSG00000137575	SDCBP	8	8155.82	0.420417	0.160616	0.000785546	0.019383
ENSG00000146021	KLHL3	5	2661.44	0.866057	0.365851	0.000785951	0.019383
ENSG00000117152	RGS4	1	339.078	0.639797	0.262643	0.000789501	0.019416
ENSG00000164197	RNF180	5	848.971	-0.383795	0.145584	0.00078985	0.019416
ENSG00000180758	GPR157	1	275.406	0.841791	0.35118	0.000796459	0.0195184
ENSG00000157064	NMNAT2	1	343.303	-0.50049	0.1991	0.000796592	0.0195184
ENSG00000160310	PRMT2	21	2623.16	0.439779	0.169826	0.000799711	0.0195633
ENSG00000156345	CDK20	9	459.785	0.51509	0.203556	0.000807252	0.0197159
ENSG00000187824	TMEM220	17	460.234	-0.530942	0.218365	0.000813084	0.0198264
ENSG00000164938	TP53INP1	8	2958.46	-0.446006	0.184977	0.000815017	0.0198296
ENSG00000157540	DYRK1A	21	6847.97	0.411063	0.156045	0.000815829	0.0198296
ENSG00000083444	PLOD1	1	4085.2	0.407794	0.150571	0.000820123	0.0199021
ENSG00000087086	FTL	19	18635.1	0.506137	0.20562	0.000823006	0.0199139
ENSG00000177374	HIC1	17	1273.69	0.710765	0.293474	0.000823237	0.0199139
ENSG00000188536	HBA2	16	42202.1	1.3448	0.57339	0.00082534	0.019933
ENSG00000095585	BLNK	10	774.851	0.518665	0.208014	0.00083344	0.0200953
ENSG00000177189	RPS6KA3	X	4172.83	-0.30275	0.109317	0.000835147	0.0200953
ENSG00000047648	ARHGAP6	X	3186.6	0.392818	0.149098	0.000836597	0.0200953
ENSG00000100490	CDKL1	14	535.408	0.843291	0.361716	0.000837358	0.0200953
ENSG00000186205	MTARC1	1	2646.73	-0.503129	0.217942	0.00084305	0.0201999
ENSG00000145907	G3BP1	5	6810.9	-0.395699	0.154332	0.000845384	0.0202239
ENSG00000172339	ALG14	1	367.245	-0.473171	0.194499	0.000854018	0.0203983
ENSG00000165417	GTF2A1	14	3832.59	-0.562354	0.247138	0.000857087	0.0204099
ENSG00000171368	TPPP	5	451.425	0.88878	0.387001	0.000857196	0.0204099
ENSG00000142173	COL6A2	21	13356.7	0.55698	0.223113	0.000863336	0.0204998
ENSG00000008517	IL32	16	549.696	0.703123	0.300599	0.000863676	0.0204998
ENSG00000198182	ZNF607	19	745.832	-0.429759	0.172787	0.000869374	0.0206028
ENSG00000102317	RBM3	X	5285.68	-0.419371	0.167494	0.000873777	0.0206748
ENSG00000185049	NELFA	4	1183.06	0.298906	0.106809	0.000877685	0.0207171
ENSG00000125686	MED1	17	3398.41	-0.353079	0.132254	0.000878295	0.0207171
ENSG00000136014	USP44	12	73.1194	-0.76262	0.34289	0.000881319	0.0207562
ENSG00000240747	KRBOX1	3	106.425	-0.853079	0.376663	0.000883829	0.020783
ENSG00000188636	RTL6	22	2532.85	-0.358324	0.138886	0.000885636	0.0207933
ENSG00000164366	CCDC127	5	943.233	-0.3619	0.138042	0.000888288	0.0208233
ENSG00000003436	TFPI	2	5349.82	0.475473	0.187533	0.000891183	0.0208589
ENSG00000148606	POLR3A	10	1302.65	-0.300827	0.109412	0.000901331	0.0210401
ENSG00000172123	SLFN12	17	494.791	-0.595348	0.269229	0.000901698	0.0210401
ENSG00000183155	RABIF	1	379.551	-0.436618	0.179028	0.000905559	0.0210663
ENSG00000178386	ZNF223	19	383.031	-0.459435	0.189706	0.0009056	0.0210663
ENSG00000184113	CLDN5	22	1030.35	0.619419	0.272655	0.000911976	0.0211821
ENSG00000079101	CLUL1	18	617.054	0.763858	0.331747	0.000916183	0.0212473
ENSG00000107738	VSIR	10	616.481	0.524245	0.211556	0.000918503	0.0212686
ENSG00000187908	DMBT1	10	18.8042	-0.0582917	0.164092	0.000922674	0.0213326
ENSG00000273802	H2BC8	6	104.228	0.885757	0.386393	0.000941935	0.0217448
ENSG00000226887	ERVMER34-1	4	21.8084	-1.40225	0.733694	0.000944185	0.0217636
ENSG00000219481	NBPF1	1	4118.98	-0.415487	0.168695	0.000950569	0.0218775
ENSG00000137269	LRRC1	6	1232.69	0.292251	0.10672	0.000955686	0.0219619
ENSG00000173868	PHOSPHO1	17	180.937	1.18577	0.538811	0.000960365	0.0220124
ENSG00000177666	PNPLA2	11	1040.91	0.443882	0.176272	0.000961232	0.0220124
ENSG00000130304	SLC27A1	19	855.87	0.490277	0.19892	0.000962237	0.0220124
ENSG00000157693	TMEM268	9	485.819	0.465419	0.185169	0.000965855	0.0220619
ENSG00000165501	LRR1	14	245.474	-0.651074	0.308771	0.000969433	0.0221104
ENSG00000153982	GDPD1	17	352.789	0.556331	0.235063	0.000973762	0.0221606
ENSG00000062370	ZNF112	19	699.693	-0.497964	0.218508	0.000974858	0.0221606
ENSG00000038945	MSR1	8	95.7356	0.904785	0.414277	0.000976334	0.0221606
ENSG00000183963	SMTN	22	1661.72	0.710414	0.301972	0.00097748	0.0221606
ENSG00000139146	SINHCAF	12	2133.59	0.394193	0.151192	0.000985694	0.0222702
ENSG00000124575	H1-3	6	54.0296	1.10367	0.491917	0.00098618	0.0222702
ENSG00000163935	SFMBT1	3	850.176	-0.494479	0.206387	0.000986718	0.0222702
ENSG00000166342	NETO1	18	80.6553	1.81119	0.877732	0.00100315	0.0226074
ENSG00000152332	UHMK1	1	4560.66	-0.256592	0.0878334	0.00100615	0.0226413
ENSG00000165030	NFIL3	9	860.832	0.451967	0.178133	0.00101001	0.0226946
ENSG00000132329	RAMP1	2	34.5611	1.57087	0.729051	0.00101434	0.0226952
ENSG00000198890	PRMT6	1	1018.41	-0.485562	0.206966	0.00101488	0.0226952
ENSG00000111961	SASH1	6	9415.97	0.399539	0.153852	0.00101586	0.0226952
ENSG00000162444	RBP7	1	411.22	0.619017	0.276713	0.00101602	0.0226952
ENSG00000173848	NET1	10	3771.49	0.348658	0.133935	0.00102448	0.0228505
ENSG00000196152	ZNF79	9	208.929	-0.621625	0.293799	0.00102654	0.0228591
ENSG00000101901	ALG13	X	1456.34	-0.319107	0.118685	0.00102788	0.0228591
ENSG00000121361	KCNJ8	12	2290.49	0.52471	0.219138	0.0010415	0.0230956
ENSG00000113083	LOX	5	3286.41	0.463743	0.184675	0.00104156	0.0230956
ENSG00000151692	RNF144A	2	1051.29	0.458791	0.189284	0.00104527	0.0231441
ENSG00000185220	PGBD2	1	449.819	-0.556879	0.258307	0.0010505	0.023226
ENSG00000172915	NBEA	13	5416.19	0.427588	0.170383	0.00105458	0.0232547
ENSG00000075568	TMEM131	2	3496.58	-0.256227	0.0915238	0.00105487	0.0232547
ENSG00000151726	ACSL1	4	2251.95	0.483891	0.199224	0.00106935	0.0235396
ENSG00000197119	SLC25A29	14	29267.1	0.549622	0.228268	0.00107521	0.0236343
ENSG00000108375	RNF43	17	475.667	0.48079	0.200232	0.00108453	0.0238048
ENSG00000166839	ANKDD1A	15	382.065	0.449793	0.185304	0.00108908	0.0238701
ENSG00000164849	GPR146	7	290.903	0.765525	0.336827	0.00109527	0.0239529
ENSG00000101460	MAP1LC3A	20	434.862	0.526939	0.221417	0.00109602	0.0239529
ENSG00000179041	RRS1	8	240.823	-0.483043	0.204671	0.00110347	0.0240559
ENSG00000114648	KLHL18	3	777.764	-0.443879	0.186391	0.0011039	0.0240559
ENSG00000089250	NOS1	12	162.278	2.33309	1.17557	0.00110622	0.0240718
ENSG00000064703	DDX20	1	900.919	-0.501807	0.229264	0.00111451	0.0242175
ENSG00000115657	ABCB6	2	910.533	0.350605	0.134363	0.00112111	0.024326
ENSG00000143546	S100A8	1	69.8206	1.0473	0.500647	0.00112376	0.0243352
ENSG00000169432	SCN9A	2	292.767	-0.528349	0.22422	0.001126	0.0243352
ENSG00000166173	LARP6	15	540.695	-0.391924	0.155078	0.00112635	0.0243352
ENSG00000139438	FAM222A	12	69.4345	-0.837336	0.405656	0.00113297	0.0244434
ENSG00000173548	SNX33	15	1886.54	0.326485	0.123816	0.00113571	0.024453
ENSG00000162745	OLFML2B	1	1943.53	0.628459	0.269972	0.00113684	0.024453
ENSG00000247626	MARS2	2	202.712	-0.614753	0.293662	0.00113825	0.024453
ENSG00000114473	IQCG	3	555.083	-0.42326	0.176642	0.0011416	0.0244904
ENSG00000035499	DEPDC1B	5	466.044	0.548726	0.232264	0.00115298	0.0246994
ENSG00000136643	RPS6KC1	1	1125.53	-0.447467	0.193741	0.00115767	0.0247328
ENSG00000116903	EXOC8	1	995.786	-0.341639	0.134682	0.0011578	0.0247328
ENSG00000076984	MAP2K7	19	1310.39	0.277496	0.101581	0.00116608	0.0248747
ENSG00000181915	ADO	10	1613.19	-0.381815	0.155216	0.00116937	0.0248891
ENSG00000135763	URB2	1	264.704	-0.673021	0.336185	0.00117088	0.0248891
ENSG00000085511	MAP3K4	6	1926.75	-0.323291	0.124684	0.00117189	0.0248891
ENSG00000067066	SP100	2	2009.26	0.374314	0.150488	0.00117332	0.0248891
ENSG00000058272	PPP1R12A	12	6990.75	0.309139	0.115201	0.00118067	0.0249589
ENSG00000126561	STAT5A	17	614.897	0.349021	0.13601	0.00118124	0.0249589
ENSG00000177283	FZD8	10	2161	-0.425992	0.18088	0.00118315	0.0249589
ENSG00000100100	PIK3IP1	22	1864.26	0.579822	0.247148	0.00118319	0.0249589
ENSG00000136110	CNMD	13	7444.15	-0.391398	0.16123	0.00118668	0.0249977
ENSG00000189298	ZKSCAN3	6	577.816	-0.350275	0.138135	0.00118936	0.0250002
ENSG00000171453	POLR1C	6	669.906	-0.307112	0.116372	0.00119009	0.0250002
ENSG00000184588	PDE4B	1	3028.63	0.47399	0.206169	0.00119491	0.0250666
ENSG00000179833	SERTAD2	2	2789.55	0.412964	0.164586	0.00120094	0.0251358
ENSG00000182150	ERCC6L2	9	2021.82	-0.379405	0.152588	0.00120152	0.0251358
ENSG00000164050	PLXNB1	3	3991.74	0.478202	0.202005	0.00120784	0.0252055
ENSG00000105205	CLC	19	24.8541	0.0369859	0.153374	0.00120818	0.0252055
ENSG00000241837	ATP5PO	21	3553.49	0.404178	0.165117	0.00121261	0.0252634
ENSG00000122484	RPAP2	1	2591.38	-0.428926	0.182116	0.00121969	0.0253759
ENSG00000168264	IRF2BP2	1	13300.8	0.27957	0.107948	0.00122323	0.0253917
ENSG00000122971	ACADS	12	561.376	0.468277	0.196093	0.0012238	0.0253917
ENSG00000135766	EGLN1	1	4429.07	0.402051	0.16034	0.00123884	0.0256686
ENSG00000160256	SLX9	21	238.542	0.472103	0.199402	0.00124209	0.025701
ENSG00000015475	BID	22	333.828	0.411429	0.171245	0.00126813	0.0262039
ENSG00000047597	XK	X	300.057	0.517117	0.219225	0.00127926	0.026398
ENSG00000112077	RHAG	6	58.315	0.968869	0.522791	0.00128218	0.0264223
ENSG00000107281	NPDC1	9	1034.44	0.471092	0.198225	0.00128713	0.0264883
ENSG00000122644	ARL4A	7	1582.89	0.281056	0.102898	0.00129068	0.0265255
ENSG00000171109	MFN1	3	1938.48	-0.263737	0.0979787	0.0012971	0.0266155
ENSG00000168298	H1-4	6	55.1634	1.09885	0.519821	0.00129857	0.0266155
ENSG00000166925	TSC22D4	7	1429.82	0.345545	0.13577	0.00130418	0.0266942
ENSG00000148841	ITPRIP	10	1181.67	0.632289	0.281141	0.00130861	0.0267201
ENSG00000143315	PIGM	1	1507.23	-0.462519	0.215399	0.00131716	0.0267201
ENSG00000176749	CDK5R1	17	90.5957	-0.662899	0.315935	0.0013179	0.0267201
ENSG00000198018	ENTPD7	10	787.823	-0.54366	0.256605	0.00131828	0.0267201
ENSG00000113504	SLC12A7	5	1575.53	0.453182	0.187695	0.0013192	0.0267201
ENSG00000131462	TUBG1	17	690.945	-0.544035	0.258124	0.00131981	0.0267201
ENSG00000129521	EGLN3	14	393.645	0.760183	0.349634	0.00132055	0.0267201
ENSG00000173011	TADA2B	4	1551.92	-0.37528	0.154761	0.00132065	0.0267201
ENSG00000167280	ENGASE	17	1551.3	0.629297	0.283199	0.0013213	0.0267201
ENSG00000089159	PXN	12	5739.25	0.357232	0.140045	0.00132848	0.0268074
ENSG00000089195	TRMT6	20	424.212	-0.377429	0.154149	0.00132915	0.0268074
ENSG00000108219	TSPAN14	10	4828.43	0.442386	0.181769	0.00133925	0.0269287
ENSG00000110090	CPT1A	11	1697.67	0.375067	0.149906	0.00133926	0.0269287
ENSG00000139192	TAPBPL	12	525.329	-0.328263	0.127636	0.00134049	0.0269287
ENSG00000166997	CNPY4	7	910.205	-0.328367	0.129861	0.00134333	0.0269502
ENSG00000175894	TSPEAR	21	431.933	0.736774	0.342436	0.00135476	0.0271435
ENSG00000104973	MED25	19	2006.3	0.308929	0.116594	0.00136084	0.0272293
ENSG00000168280	KIF5C	2	124.469	-0.587773	0.264195	0.00136704	0.0273174
ENSG00000150347	ARID5B	10	1458.89	0.312369	0.121712	0.00136895	0.0273196
ENSG00000146006	LRRTM2	5	73.2047	0.850624	0.398574	0.00137465	0.0273834
ENSG00000091428	RAPGEF4	2	374.392	-0.664604	0.317893	0.00137675	0.0273834
ENSG00000180616	SSTR2	17	76.3602	-1.15981	0.627098	0.00137757	0.0273834
ENSG00000149485	FADS1	11	1254.85	-0.392512	0.162788	0.00138938	0.0275822
ENSG00000004455	AK2	1	5159.33	0.268827	0.0992619	0.00139589	0.027675
ENSG00000112981	NME5	5	333.647	-0.604817	0.307284	0.00139774	0.0276756
ENSG00000166349	RAG1	11	217.507	-1.02703	0.539946	0.00140856	0.0278535
ENSG00000183309	ZNF623	8	2063.02	-0.328203	0.131197	0.00141093	0.0278641
ENSG00000164742	ADCY1	7	948.792	-0.491863	0.213892	0.00141778	0.0279629
ENSG00000037042	TUBG2	17	586.313	0.448424	0.191662	0.00143153	0.0281974
ENSG00000021574	SPAST	2	1860.58	-0.331801	0.129381	0.00143687	0.028266
ENSG00000160161	CILP2	19	111.533	0.635043	0.287578	0.00144116	0.0283135
ENSG00000168610	STAT3	17	6289.45	0.432247	0.177985	0.00144994	0.0284492
ENSG00000128606	LRRC17	7	1085.63	0.395827	0.161862	0.00147025	0.0288105
ENSG00000168116	KIAA1586	6	832.962	-0.379521	0.160292	0.0014726	0.0288192
ENSG00000164181	ELOVL7	5	2136.4	0.538031	0.237164	0.00148394	0.0290038
ENSG00000012171	SEMA3B	3	604.496	0.42722	0.178914	0.00150058	0.0292912
ENSG00000123901	GPR83	11	1125.15	0.836301	0.398494	0.00150659	0.0293107
ENSG00000243789	JMJD7	15	457.048	0.514744	0.223953	0.00150675	0.0293107
ENSG00000135046	ANXA1	9	3534.09	0.665926	0.32279	0.00150738	0.0293107
ENSG00000178700	DHFR2	3	879.322	-0.463873	0.2142	0.00151656	0.0294494
ENSG00000107372	ZFAND5	9	11021	0.244469	0.0907651	0.00151839	0.0294494
ENSG00000187801	ZFP69B	1	97.1111	-0.783534	0.437341	0.00153296	0.0296939
ENSG00000181896	ZNF101	19	560.263	-0.382356	0.162399	0.00153761	0.0297461
ENSG00000175445	LPL	8	689.481	0.778003	0.369496	0.00155699	0.030063
ENSG00000239305	RNF103	2	1980.04	-0.305481	0.122388	0.00155795	0.030063
ENSG00000067191	CACNB1	17	543.01	0.5746	0.260123	0.00156043	0.0300725
ENSG00000185650	ZFP36L1	14	19350	0.634779	0.290856	0.00156432	0.0301092
ENSG00000101938	CHRDL1	X	1339.46	0.629757	0.288586	0.00157458	0.0302682
ENSG00000274070	CASTOR2	7	650.267	0.411998	0.177555	0.00157872	0.0303095
ENSG00000170423	KRT78	12	78.1343	0.957803	0.587532	0.00158205	0.0303351
ENSG00000186399	GOLGA8R	15	2525.64	0.700115	0.357624	0.00159486	0.0304696
ENSG00000139133	ALG10	12	369.455	-0.369179	0.1553	0.00159551	0.0304696
ENSG00000148426	PROSER2	10	244.949	0.669624	0.332624	0.00159557	0.0304696
ENSG00000011021	CLCN6	1	1175.33	0.566414	0.250558	0.00159711	0.0304696
ENSG00000212747	RTL8B	X	505.158	-0.425285	0.190021	0.00160858	0.03065
ENSG00000141576	RNF157	17	222.818	-0.58239	0.27432	0.0016128	0.0306918
ENSG00000122783	CYREN	7	718.281	-0.461825	0.214849	0.00161966	0.0307522
ENSG00000136114	THSD1	13	657.85	-0.414718	0.184078	0.00162003	0.0307522
ENSG00000155761	SPAG17	1	167.37	-0.61305	0.289155	0.00163397	0.0309779
ENSG00000213903	LTB4R	14	322.356	0.66896	0.31314	0.0016369	0.0309948
ENSG00000140285	FGF7	15	1750.91	0.613757	0.274534	0.00164504	0.0311101
ENSG00000078668	VDAC3	8	4116.54	-0.323237	0.132676	0.00165716	0.0312838
ENSG00000154263	ABCA10	17	543.652	0.880343	0.437609	0.00165835	0.0312838
ENSG00000164733	CTSB	8	124080	0.493124	0.216619	0.00166924	0.0314435
ENSG00000103241	FOXF1	16	156.964	-0.632714	0.325352	0.00167096	0.0314435
ENSG00000154727	GABPA	21	4596.87	0.342925	0.141958	0.00167749	0.0315272
ENSG00000101298	SNPH	20	467.528	-0.547956	0.274376	0.00168756	0.0316559
ENSG00000165029	ABCA1	9	2017.05	0.609096	0.278241	0.00168851	0.0316559
ENSG00000140406	TLNRD1	15	502.405	-0.438904	0.204996	0.00169344	0.0316994
ENSG00000125848	FLRT3	20	2877.66	-0.557598	0.298352	0.00169501	0.0316994
ENSG00000138061	CYP1B1	2	869.658	0.572865	0.262274	0.00170513	0.0318494
ENSG00000169131	ZNF354A	5	881.597	-0.359313	0.153062	0.00171352	0.0319438
ENSG00000213672	NCKIPSD	3	417.557	0.405236	0.173634	0.00171439	0.0319438
ENSG00000167693	NXN	17	1268.15	0.341985	0.139171	0.0017296	0.0321876
ENSG00000198954	KIFBP	10	1442.84	-0.316605	0.128216	0.00174355	0.0324073
ENSG00000104081	BMF	15	4046.48	0.564686	0.269315	0.00174784	0.0324473
ENSG00000185272	RBM11	21	213.422	0.534451	0.252249	0.00175705	0.0325785
ENSG00000174606	ANGEL2	1	1239.94	-0.473232	0.23421	0.00176026	0.0325981
ENSG00000042429	MED17	11	1256.89	-0.364366	0.156658	0.00177035	0.0327198
ENSG00000129173	E2F8	11	367.19	-0.606721	0.323451	0.00177115	0.0327198
ENSG00000135521	LTV1	6	838.49	-0.433394	0.19356	0.00177635	0.0327761
ENSG00000110080	ST3GAL4	11	465.815	0.37818	0.159275	0.00178875	0.0329648
ENSG00000166947	EPB42	15	208.191	0.765485	0.376098	0.0017945	0.0330306
ENSG00000025708	TYMP	22	189.018	0.76195	0.401182	0.00180217	0.0331316
ENSG00000166035	LIPC	15	176.605	-1.23862	0.825934	0.00181548	0.0333062
ENSG00000178229	ZNF543	19	496.402	-0.385586	0.169691	0.00181776	0.0333062
ENSG00000175283	DOLK	9	333.045	-0.575135	0.315438	0.00181826	0.0333062
ENSG00000187678	SPRY4	5	1895.39	-0.575466	0.282104	0.00182291	0.0333511
ENSG00000196597	ZNF782	9	570.632	-0.485538	0.243262	0.00185193	0.0338411
ENSG00000075043	KCNQ2	20	76.6249	-0.719777	0.365796	0.00185712	0.0338952
ENSG00000139793	MBNL2	13	4437.3	0.418029	0.183663	0.00186442	0.0339876
ENSG00000171522	PTGER4	5	211.559	0.628196	0.299328	0.00187731	0.0341815
ENSG00000165312	OTUD1	10	1453.1	0.347301	0.143129	0.00188086	0.0342051
ENSG00000170209	ANKK1	11	31.915	-1.21886	0.804039	0.00188763	0.0342871
ENSG00000123427	EEF1AKMT3	12	606.388	0.334291	0.139124	0.00189661	0.034409
ENSG00000100968	NFATC4	14	1983.22	0.529695	0.245303	0.0019201	0.0347935
ENSG00000171303	KCNK3	2	426.734	0.787832	0.396989	0.00192756	0.034887
ENSG00000197579	TOPORS	9	1967.05	-0.336608	0.144333	0.00193388	0.0349597
ENSG00000120784	ZFP30	19	1193.1	-0.466327	0.2315	0.00193907	0.0350118
ENSG00000143147	GPR161	1	1053.95	-0.454423	0.211527	0.00194555	0.0350869
ENSG00000181264	TLCD5	11	754.52	0.357848	0.150796	0.00196027	0.0352468
ENSG00000198642	KLHL9	9	3893.44	-0.280531	0.110525	0.00196054	0.0352468
ENSG00000156253	RWDD2B	21	945.339	0.426325	0.191762	0.00196138	0.0352468
ENSG00000285130			468.634	0.839329	0.426672	0.0019842	0.0356146
ENSG00000284906	ARHGAP11B	15	398.112	-0.672173	0.377673	0.00201662	0.0361537
ENSG00000130513	GDF15	19	34.3338	1.47606	0.863151	0.00202284	0.0362225
ENSG00000091972	CD200	3	1385.48	0.429021	0.189633	0.00202953	0.0362993
ENSG00000101255	TRIB3	20	278.519	0.563336	0.297651	0.00203761	0.036401
ENSG00000186591	UBE2H	7	7989.84	0.334638	0.14428	0.00205359	0.0366432
ENSG00000140939	NOL3	16	247.474	0.518846	0.244422	0.0020587	0.0366736
ENSG00000185222	TCEAL9	X	3324.42	0.262876	0.102997	0.00206013	0.0366736
ENSG00000181409	AATK	17	812.23	0.455134	0.20786	0.0020641	0.036688
ENSG00000134744	TUT4	1	3283.83	-0.305934	0.126753	0.00206577	0.036688
ENSG00000125864	BFSP1	20	375.189	-0.554223	0.297476	0.00206905	0.0367033
ENSG00000177599	ZNF491	19	199.897	-0.606249	0.358058	0.00207897	0.0367652
ENSG00000112182	BACH2	6	432.445	0.499947	0.23396	0.00208088	0.0367652
ENSG00000139330	KERA	12	52.0637	0.0588607	0.163528	0.00208183	0.0367652
ENSG00000143322	ABL2	1	1576.78	-0.312595	0.129798	0.00208224	0.0367652
ENSG00000138336	TET1	10	2192.53	0.36669	0.159107	0.00209166	0.0368886
ENSG00000136935	GOLGA1	9	1173.81	-0.318554	0.133998	0.00209959	0.0369549
ENSG00000135926	TMBIM1	2	4394.81	0.44281	0.200774	0.00210029	0.0369549
ENSG00000057657	PRDM1	6	1073.46	-0.551005	0.321307	0.00211524	0.037132
ENSG00000186130	ZBTB6	9	945.96	-0.316935	0.134081	0.0021174	0.037132
ENSG00000113361	CDH6	5	760.034	0.7489	0.382946	0.00211989	0.037132
ENSG00000186638	KIF24	9	561.712	-0.39938	0.183724	0.00212183	0.037132
ENSG00000174446	SNAPC5	15	569.865	-0.383305	0.179345	0.0021226	0.037132
ENSG00000131467	PSME3	17	3036.42	-0.387191	0.174993	0.00214258	0.0374384
ENSG00000149516	MS4A3	11	16.2636	1.32652	1.54533	0.00216456	0.0377323
ENSG00000290292			759.023	-0.475773	0.241341	0.00216588	0.0377323
ENSG00000144909	OSBPL11	3	1055.24	-0.333423	0.143058	0.0021669	0.0377323
ENSG00000112812	PRSS16	6	929.791	0.547296	0.295211	0.00216935	0.0377323
ENSG00000006837	CDKL3	5	134.414	0.591506	0.301544	0.00217225	0.0377394
ENSG00000137558	PI15	8	2656.47	0.695755	0.355637	0.00219033	0.0380047
ENSG00000110852	CLEC2B	12	292.477	0.760846	0.393873	0.00219294	0.0380047
ENSG00000144857	BOC	3	2301.62	0.319578	0.130119	0.00219504	0.0380047
ENSG00000164089	ETNPPL	4	19.8648	-1.15955	0.711752	0.00220573	0.0381463
ENSG00000145335	SNCA	4	930.871	0.597255	0.293975	0.00221033	0.0381824
ENSG00000163848	ZNF148	3	7088.84	-0.293358	0.119374	0.00221465	0.0382134
ENSG00000135775	COG2	1	1123	-0.384459	0.176971	0.0022343	0.0385087
ENSG00000180626	ZNF594	17	1171	-0.533186	0.291422	0.00224582	0.0386633
ENSG00000143702	CEP170	1	4916.5	0.264597	0.105206	0.0022515	0.038717
ENSG00000162645	GBP2	1	154.722	1.04473	0.636378	0.00225617	0.0387191
ENSG00000134852	CLOCK	4	4455.75	-0.334676	0.142917	0.00225672	0.0387191
ENSG00000148019	CEP78	9	2376.5	-0.400032	0.189145	0.00226351	0.0387917
ENSG00000115993	TRAK2	2	7069.68	-0.307359	0.125648	0.00228212	0.0390665
ENSG00000181408	UTS2R	17	137.994	-0.973053	0.59272	0.00228604	0.0390894
ENSG00000159322	ADPGK	15	1815.99	0.271534	0.108029	0.00229066	0.0391244
ENSG00000131269	ABCB7	X	1062.63	0.289329	0.117856	0.00231832	0.0394901
ENSG00000141526	SLC16A3	17	462.077	0.695891	0.361044	0.00232124	0.0394901
ENSG00000079689	SCGN	6	24.5472	-0.0557841	0.162484	0.0023224	0.0394901
ENSG00000118418	HMGN3	6	3663.38	-0.245873	0.0999301	0.00232249	0.0394901
ENSG00000128594	LRRC4	7	128.05	-0.840593	0.482181	0.00232787	0.0395373
ENSG00000139645	ANKRD52	12	2584.1	-0.391601	0.18481	0.0023392	0.0396169
ENSG00000009830	POMT2	14	1094.24	-0.329823	0.139201	0.00233992	0.0396169
ENSG00000139182	CLSTN3	12	2631.91	0.292064	0.120402	0.00234039	0.0396169
ENSG00000160216	AGPAT3	21	4899.28	0.389388	0.173208	0.00234625	0.0396646
ENSG00000074696	HACD3	15	8653.81	-0.265791	0.107072	0.00234844	0.0396646
ENSG00000204592	HLA-E	6	9155.06	0.336315	0.142591	0.0023628	0.0398627
ENSG00000111605	CPSF6	12	5147.97	-0.34174	0.148585	0.00236948	0.039931
ENSG00000185344	ATP6V0A2	12	862.948	-0.399584	0.187708	0.00237625	0.0400007
ENSG00000256771	ZNF253	19	2199.62	-0.419826	0.206587	0.00237939	0.0400091
ENSG00000155229	MMS19	10	1563.75	0.324476	0.134883	0.00239236	0.0401632
ENSG00000115423	DNAH6	2	364.166	-0.519348	0.264187	0.00239521	0.0401632
ENSG00000172840	PDP2	16	1549.91	0.442578	0.203773	0.0023965	0.0401632
ENSG00000136895	GARNL3	9	695.389	-0.404359	0.18399	0.00241217	0.0403811
ENSG00000127124	HIVEP3	1	707.979	-0.41188	0.193123	0.00242845	0.0406089
ENSG00000166401	SERPINB8	18	177.042	-0.503677	0.248962	0.00243567	0.0406849
ENSG00000168061	SAC3D1	11	124.626	-0.639677	0.414153	0.00245439	0.040918
ENSG00000151748	SAV1	14	4302.29	0.374233	0.164154	0.00245502	0.040918
ENSG00000205269	TMEM170B	6	1127.01	-0.413517	0.206366	0.00246086	0.0409702
ENSG00000065559	MAP2K4	17	2340.33	-0.288728	0.120512	0.00247475	0.0411562
ENSG00000153767	GTF2E1	3	555.496	-0.436721	0.221774	0.00249804	0.0414981
ENSG00000142599	RERE	1	7744.44	0.277598	0.113928	0.002522	0.0418335
ENSG00000164171	ITGA2	5	2226.37	-0.366289	0.170766	0.00252374	0.0418335
ENSG00000166762	CATSPER2	15	108.124	0.732954	0.405177	0.0025276	0.0418517
ENSG00000160221	GATD3	21	2778.6	0.344658	0.153461	0.00257131	0.0425287
ENSG00000144115	THNSL2	2	715.157	-0.559546	0.332889	0.0025741	0.0425287
ENSG00000204920	ZNF155	19	562.045	-0.407445	0.203347	0.00258935	0.0427086
ENSG00000178685	PARP10	8	1012.89	0.363776	0.161692	0.00259062	0.0427086
ENSG00000154330	PGM5	9	1623.9	0.315781	0.131799	0.00260511	0.0429009
ENSG00000130037	KCNA5	12	169.643	0.802976	0.466409	0.00260863	0.0429122
ENSG00000105649	RAB3A	19	143.328	0.607455	0.313548	0.00261312	0.0429395
ENSG00000155592	ZKSCAN2	16	897.123	-0.413693	0.203265	0.00262381	0.0429846
ENSG00000184481	FOXO4	X	883.287	0.486952	0.245009	0.00262395	0.0429846
ENSG00000175556	LONRF3	X	369.723	0.619262	0.324822	0.00262697	0.0429846
ENSG00000088986	DYNLL1	12	4635.77	-0.300576	0.130749	0.0026272	0.0429846
ENSG00000144749	LRIG1	3	2630.72	0.573909	0.291866	0.0026353	0.0430708
ENSG00000170677	SOCS6	18	2475.83	-0.292254	0.124408	0.00264716	0.043218
ENSG00000166888	STAT6	12	4067.32	0.313879	0.134291	0.00265124	0.043238
ENSG00000184292	TACSTD2	1	34.5219	1.20307	0.739936	0.00265541	0.0432594
ENSG00000154153	RETREG1	5	1108.39	0.492976	0.244202	0.00266376	0.043349
ENSG00000197937	ZNF347	19	1375.04	-0.287699	0.12207	0.00266957	0.0433751
ENSG00000163749	CCDC158	4	152.128	0.631812	0.352751	0.00267108	0.0433751
ENSG00000162873	KLHDC8A	1	59.9365	0.94839	0.539887	0.0026794	0.0434636
ENSG00000125630	POLR1B	2	1834.02	-0.287237	0.12179	0.00270149	0.0437751
ENSG00000110047	EHD1	11	1459.6	-0.37062	0.175764	0.00270515	0.0437876
ENSG00000181019	NQO1	16	1154.99	0.554313	0.287735	0.00271665	0.0439268
ENSG00000163328	GPR155	2	953.512	-0.291234	0.129886	0.00275295	0.0444664
ENSG00000129474	AJUBA	14	831.766	-0.482579	0.271796	0.00276493	0.0446124
ENSG00000143079	CTTNBP2NL	1	2083.13	-0.307002	0.133774	0.00277599	0.044705
ENSG00000131773	KHDRBS3	8	943.988	0.440075	0.211849	0.00277656	0.044705
ENSG00000089280	FUS	16	6733.54	-0.551346	0.304254	0.00278258	0.0447544
ENSG00000167523	SPATA33	16	312.246	-0.427217	0.220954	0.00278986	0.0448234
ENSG00000189058	APOD	3	338.546	0.451083	0.216841	0.00279278	0.0448234
ENSG00000070193	FGF10	5	927.276	0.530388	0.269911	0.00279833	0.0448651
ENSG00000168282	MGAT2	14	1184.85	-0.280126	0.119547	0.00280265	0.0448868
ENSG00000167779	IGFBP6	12	219.007	0.494657	0.245607	0.00280985	0.0449133
ENSG00000188786	MTF1	1	1207.22	-0.339226	0.155558	0.00281022	0.0449133
ENSG00000142168	SOD1	21	6126.91	0.440539	0.215014	0.00281385	0.0449238
ENSG00000164815	ORC5	7	614.427	-0.362203	0.169987	0.00284478	0.0453332
ENSG00000188070	ZFTA	11	2253.81	-0.393712	0.195884	0.00284546	0.0453332
ENSG00000126217	MCF2L	13	2289.87	0.436281	0.205089	0.00285126	0.0453779
ENSG00000112232	KHDRBS2	6	1449.75	0.482634	0.239529	0.00285822	0.045441
ENSG00000026025	VIM	10	87279.7	0.300947	0.129131	0.00286128	0.0454419
ENSG00000185176	AQP12B	2	108.81	-0.076361	0.176573	0.0028718	0.0455612
ENSG00000146463	ZMYM4	1	5859.09	-0.299851	0.131452	0.00287536	0.0455701
ENSG00000125484	GTF3C4	9	3881.64	-0.364382	0.176828	0.00290967	0.0459776
ENSG00000147274	RBMX	X	11038.8	-0.329256	0.151054	0.00290972	0.0459776
ENSG00000134686	PHC2	1	4934.77	0.399464	0.186397	0.0029106	0.0459776
ENSG00000118733	OLFM3	1	548.544	-0.787806	0.612853	0.0029132	0.0459776
ENSG00000143590	EFNA3	1	74.0473	0.634563	0.354583	0.00291811	0.0460072
ENSG00000170606	HSPA4	5	5092.05	-0.358878	0.169141	0.00292724	0.0461032
ENSG00000107317	PTGDS	9	304.376	0.676986	0.865556	0.00293201	0.0461305
ENSG00000198324	PHETA1	12	475.327	-0.431926	0.234052	0.00293883	0.0461738
ENSG00000124214	STAU1	20	8380.26	0.35666	0.159834	0.00294085	0.0461738
ENSG00000156958	GALK2	15	1087.41	0.295469	0.125561	0.00294648	0.0462143
ENSG00000103111	MON1B	16	3137.12	-0.348677	0.166966	0.00295841	0.0463535
ENSG00000163636	PSMD6	3	1771.32	-0.265699	0.109777	0.00296431	0.0463931
ENSG00000130054	NALF2	X	1087	-0.50721	0.262808	0.00296705	0.0463931
ENSG00000110060	PUS3	11	454.855	-0.436698	0.230703	0.00297043	0.046398
ENSG00000081320	STK17B	2	819.855	0.357123	0.16262	0.00297437	0.0464117
ENSG00000128191	DGCR8	22	1555.7	-0.493873	0.289063	0.00300757	0.0468319
ENSG00000124074	ENKD1	16	416.4	0.405739	0.191883	0.003011	0.0468319
ENSG00000115963	RND3	2	1224.99	0.391941	0.183692	0.00301227	0.0468319
ENSG00000162576	MXRA8	1	3255.74	0.411703	0.20501	0.00301364	0.0468319
ENSG00000152433	ZNF547	19	180.107	-0.494703	0.273656	0.00301712	0.046838
ENSG00000165861	ZFYVE1	14	1595.74	0.354075	0.162437	0.00302268	0.0468763
ENSG00000121691	CAT	11	10548.6	0.384176	0.178733	0.00303609	0.0470284
ENSG00000186470	BTN3A2	6	1272.17	0.389192	0.181757	0.00303869	0.0470284
ENSG00000171649	ZIK1	19	794.281	-0.479693	0.287759	0.00304922	0.0471078
ENSG00000179178	TMEM125	1	392.12	0.458756	0.232969	0.00305004	0.0471078
ENSG00000127527	EPS15L1	19	1530.89	0.316945	0.138261	0.00305542	0.047143
ENSG00000132467	UTP3	4	1153.08	-0.367028	0.187151	0.00306322	0.0471728
ENSG00000228716	DHFR	5	3225.81	-0.410352	0.20512	0.00306558	0.0471728
ENSG00000163220	S100A9	1	84.7841	0.886019	0.583475	0.00306669	0.0471728
ENSG00000114251	WNT5A	3	5882.81	-0.317541	0.136812	0.00307011	0.0471777
ENSG00000023318	ERP44	9	4911.83	0.249597	0.101438	0.00307624	0.0472174
ENSG00000140199	SLC12A6	15	3598.49	0.376166	0.176894	0.00307892	0.0472174
ENSG00000158195	WASF2	1	9881.17	0.245627	0.0994707	0.00308541	0.0472692
ENSG00000198862	LTN1	21	3470.65	0.326185	0.144911	0.0030925	0.0473299
ENSG00000170037	CNTROB	17	1327.63	0.255243	0.105075	0.00309755	0.0473594
ENSG00000155530	LRGUK	7	89.7514	-0.51567	0.278219	0.00311775	0.0476202
ENSG00000118263	KLF7	2	1429.89	0.436032	0.217165	0.00314022	0.0478384
ENSG00000234284	ZNF879	5	426.269	-0.537844	0.358184	0.00314233	0.0478384
ENSG00000189056	RELN	7	2506	0.36342	0.167992	0.00314267	0.0478384
ENSG00000099290	WASHC2A	10	2888.35	0.292715	0.125308	0.00314715	0.0478384
ENSG00000097007	ABL1	9	7118.44	0.262196	0.108914	0.00314921	0.0478384
ENSG00000171017	LRRC8E	19	165.342	-0.598184	0.354417	0.00315096	0.0478384
ENSG00000244274	DBNDD2	20	243.906	0.433358	0.220919	0.00315848	0.0478626
ENSG00000198429	ZNF69	19	275.28	-0.533171	0.349037	0.00315886	0.0478626
ENSG00000124217	MOCS3	20	356.365	-0.390845	0.197414	0.00317222	0.0480136
ENSG00000105879	CBLL1	7	1736.64	-0.317413	0.140339	0.00318212	0.0480136
ENSG00000131018	SYNE1	6	9328.55	0.459491	0.229181	0.00318347	0.0480136
ENSG00000162654	GBP4	1	887.083	0.465015	0.23369	0.00318421	0.0480136
ENSG00000166526	ZNF3	7	1753.83	-0.238535	0.0977853	0.00318766	0.0480136
ENSG00000101098	RIMS4	20	451.065	0.691895	0.434784	0.00318782	0.0480136
ENSG00000121318	TAS2R10	12	9.91299	-0.0889427	0.187513	0.00319336
ENSG00000108784	NAGLU	17	682.235	0.502202	0.260563	0.00319586	0.0480869
ENSG00000106034	CPED1	7	411.761	0.416016	0.201062	0.00321516	0.0482726
ENSG00000115946	PNO1	2	479.522	-0.383597	0.184992	0.00321731	0.0482726
ENSG00000182768	NGRN	15	3108.33	-0.249621	0.104177	0.00321918	0.0482726
ENSG00000172031	EPHX4	1	341.415	-0.465428	0.259043	0.00322093	0.0482726
ENSG00000132740	IGHMBP2	11	623.577	0.483812	0.255007	0.00322946	0.0483464
ENSG00000125826	RBCK1	20	1524.65	0.296841	0.126803	0.00323223	0.0483464
ENSG00000151233	GXYLT1	12	2740.8	-0.334333	0.158998	0.00326522	0.0487502
ENSG00000143889	HNRNPLL	2	2648.07	0.283991	0.121206	0.00326566	0.0487502
ENSG00000167447	SMG8	17	826.06	-0.376805	0.195515	0.00327814	0.0488362
ENSG00000163026	WDCP	2	514.45	-0.42331	0.234641	0.00328041	0.0488362
ENSG00000142178	SIK1	21	803.862	0.636163	0.372292	0.00328108	0.0488362
ENSG00000155850	SLC26A2	5	1149.23	-0.424665	0.229252	0.0033081	0.0490773
ENSG00000125746	EML2	19	766.349	0.354761	0.162805	0.00330918	0.0490773
ENSG00000059804	SLC2A3	12	2478.13	1.04602	0.666039	0.00330989	0.0490773
ENSG00000157680	DGKI	7	6466.69	-0.393254	0.197879	0.00331294	0.0490773
ENSG00000099783	HNRNPM	19	8145.93	-0.430072	0.221724	0.00331346	0.0490773
ENSG00000167034	NKX3-1	8	52.9603	-0.813139	0.749703	0.00332025	0.0491147
ENSG00000198517	MAFK	7	618.605	0.537444	0.286739	0.00332246	0.0491147
ENSG00000170270	GON7	14	365.908	-0.445694	0.251183	0.00332898	0.0491632
ENSG00000135503	ACVR1B	12	1880.11	0.306775	0.135017	0.0033524	0.049461
ENSG00000215301	DDX3X	X	16133.6	-0.248302	0.103932	0.00336058	0.0495335
ENSG00000197451	HNRNPAB	5	3251.2	-0.506005	0.30661	0.00337831	0.0497464
ENSG00000183765	CHEK2	22	346.594	0.352961	0.166471	0.00338514	0.0497987
ENSG00000163947	ARHGEF3	3	1690.71	-0.296198	0.126857	0.00338904	0.0498077
ENSG00000180773	SLC36A4	11	759.113	-0.356256	0.171905	0.00339767	0.0498682
ENSG00000185634	SHC4	15	143.286	0.624899	0.436992	0.00339973	0.0498682
ENSG00000174013	FBXO45	3	940.044	-0.42234	0.233246	0.00340832	0.0499459
ENSG00000115514	TXNDC9	2	762.801	-0.384282	0.202118	0.00341747	0.0500317
ENSG00000114268	PFKFB4	3	191.127	0.527722	0.283965	0.00343221	0.0501989
ENSG00000110711	AIP	11	1131.41	0.324544	0.151099	0.00344122	0.0502823
ENSG00000290318			58.4016	-0.0742286	0.173471	0.00345581	0.0504309
ENSG00000205268	PDE7A	8	1614.9	-0.296011	0.13498	0.00346069	0.0504309
ENSG00000148143	ZNF462	9	3178.12	0.433643	0.212387	0.00346137	0.0504309
ENSG00000022267	FHL1	X	15742.9	0.327222	0.142408	0.00346652	0.0504575
ENSG00000182472	CAPN12	19	41.4123	0.759609	0.468663	0.00347661	0.0505558
ENSG00000152952	PLOD2	3	19468.4	0.32191	0.149024	0.00350818	0.0509661
ENSG00000173812	EIF1	17	10871.8	0.249295	0.104313	0.00352976	0.0512305
ENSG00000171864	PRND	20	514.086	0.540825	0.325952	0.00353427	0.0512334
ENSG00000171714	ANO5	11	515.528	-0.442802	0.229373	0.00353747	0.0512334
ENSG00000139636	LMBR1L	12	627.748	0.464055	0.238028	0.00354152	0.0512334
ENSG00000166557	TMED3	15	2761.36	0.506273	0.273618	0.00354347	0.0512334
ENSG00000164236	ANKRD33B	5	137.938	0.669397	0.39337	0.00357821	0.0516864
ENSG00000166510	CCDC68	18	439.129	0.346459	0.162985	0.00358206	0.0516928
ENSG00000206177	HBM	16	27.6646	0.953474	0.793762	0.00358588	0.0516987
ENSG00000133704	IPO8	12	3886.03	-0.25164	0.106372	0.0035948	0.0517697
ENSG00000204385	SLC44A4	6	289.695	0.740733	0.66596	0.00359763	0.0517697
ENSG00000124496	TRERF1	6	737.993	-0.382435	0.19214	0.00360679	0.0518117
ENSG00000184350	MRGPRE	11	75.2171	0.940755	0.612319	0.00361017	0.0518117
ENSG00000155330	C16orf87	16	740.807	0.326813	0.148508	0.0036108	0.0518117
ENSG00000141756	FKBP10	17	3727.95	0.288277	0.125903	0.00363879	0.052164
ENSG00000165434	PGM2L1	11	939.03	0.33379	0.157485	0.00364248	0.0521676
ENSG00000138670	RASGEF1B	4	236.339	0.516747	0.289789	0.00365661	0.0523105
ENSG00000140941	MAP1LC3B	16	4052.17	0.29708	0.129708	0.00366028	0.0523105
ENSG00000125046	SSUH2	3	73.7467	-0.818987	0.591489	0.00366294	0.0523105
ENSG00000111110	PPM1H	12	871.139	-0.363955	0.18422	0.00366625	0.0523105
ENSG00000154639	CXADR	21	6932.26	0.303605	0.142428	0.00367453	0.0523794
ENSG00000171604	CXXC5	5	1633.35	0.44239	0.22791	0.0036822	0.0524394
ENSG00000115041	KCNIP3	2	496.442	0.612636	0.359699	0.00369794	0.0526141
ENSG00000183665	TRMT12	8	473.402	-0.343371	0.168224	0.00371948	0.0528693
ENSG00000111728	ST8SIA1	12	188.116	0.567097	0.349868	0.00372284	0.0528693
ENSG00000187699	C2orf88	2	394.798	0.462355	0.242215	0.00373511	0.0529634
ENSG00000254413	CHKB-CPT1B	22	233.387	0.611819	0.391749	0.0037384	0.0529634
ENSG00000116455	WDR77	1	673.963	-0.374781	0.191203	0.00373995	0.0529634
ENSG00000134897	BIVM	13	2792.01	-0.322907	0.149966	0.00376004	0.0531983
ENSG00000160299	PCNT	21	1983.61	0.368438	0.179823	0.00376628	0.0532369
ENSG00000130749	ZC3H4	19	1843.99	-0.397843	0.217233	0.003774	0.0532964
ENSG00000167394	ZNF668	16	119.705	-0.536116	0.336385	0.00378764	0.0534392
ENSG00000255330	SOGA3	6	117.665	0.535704	0.299476	0.00379146	0.0534434
ENSG00000247077	PGAM5	12	669.371	-0.418257	0.238784	0.00379862	0.0534946
ENSG00000080839	RBL1	20	1004.08	-0.409292	0.224634	0.0038022	0.0534953
ENSG00000174579	MSL2	3	2793.4	-0.252766	0.108059	0.00380643	0.0535052
ENSG00000167106	FAM102A	9	1553.15	-0.34145	0.170819	0.00381556	0.0535839
ENSG00000134982	APC	5	3106.05	-0.340952	0.168336	0.00383231	0.0537693
ENSG00000165983	PTER	10	824.301	-0.366937	0.184212	0.00384138	0.0538468
ENSG00000288550			48.3979	-0.0983692	0.197518	0.00386342	0.0541058
ENSG00000112146	FBXO9	6	2350.44	-0.279027	0.12514	0.00386738	0.0541112
ENSG00000176024	ZNF613	19	366.153	-0.463367	0.286118	0.00388545	0.054314
ENSG00000161298	ZNF382	19	502.76	-0.311207	0.147064	0.00389468	0.0543929
ENSG00000137267	TUBB2A	6	405.018	-0.454915	0.254062	0.00389879	0.0544001
ENSG00000070444	MNT	17	1016.65	0.367549	0.178888	0.00390264	0.0544038
ENSG00000153815	CMIP	16	2410.73	0.377889	0.185232	0.00391714	0.0545558
ENSG00000103888	CEMIP	15	70.9404	0.933582	0.685985	0.00393231	0.0547169
ENSG00000198561	CTNND1	11	25290.9	0.252893	0.106725	0.00396805	0.0551635
ENSG00000111412	SPRING1	12	11588.9	0.382855	0.187169	0.00399048	0.0554246
ENSG00000139329	LUM	12	10591.4	0.387532	0.19395	0.00399761	0.0554728
ENSG00000155636	RBM45	2	477.898	-0.332238	0.168026	0.00400376	0.0555073
ENSG00000108559	NUP88	17	1734.23	0.322437	0.151258	0.00401692	0.0556389
ENSG00000137411	VARS2	6	1236.36	0.344825	0.16659	0.00404936	0.0560371
ENSG00000128408	RIBC2	22	121.908	-0.60148	0.462406	0.00406673	0.0561984
ENSG00000146859	TMEM140	7	183.665	0.551314	0.317154	0.00406842	0.0561984
ENSG00000158769	F11R	1	12556.9	0.273212	0.119817	0.00407625	0.0562552
ENSG00000064195	DLX3	17	149.791	-0.530492	0.40058	0.00408033	0.0562603
ENSG00000198876	DCAF12	9	4143.83	0.255781	0.109454	0.00409718	0.0564414
ENSG00000012660	ELOVL5	6	4202.08	0.307519	0.141911	0.00410819	0.0564783
ENSG00000171988	JMJD1C	10	8510.73	0.329876	0.155659	0.0041112	0.0564783
ENSG00000105339	DENND3	8	1446.39	0.516207	0.290726	0.00411692	0.0564783
ENSG00000102878	HSF4	16	96.5873	0.663825	0.421817	0.00411966	0.0564783
ENSG00000141562	NARF	17	1268.29	0.285743	0.128404	0.0041217	0.0564783
ENSG00000148908	RGS10	10	363.88	0.506779	0.308627	0.00412697	0.0564783
ENSG00000048540	LMO3	12	2929.54	-0.381919	0.205274	0.00412721	0.0564783
ENSG00000261150	EPPK1	8	260.58	-0.536388	0.526803	0.004132	0.0564783
ENSG00000153208	MERTK	2	582.021	0.333655	0.156253	0.00413338	0.0564783
ENSG00000127989	MTERF1	7	614.016	-0.395237	0.2226	0.00415906	0.0567781
ENSG00000083814	ZNF671	19	844.656	-0.338915	0.172059	0.00417629	0.0569621
ENSG00000114861	FOXP1	3	4414.97	0.307546	0.134915	0.00418511	0.0570311
ENSG00000156232	WHAMM	15	934.243	0.318882	0.146544	0.00420548	0.0572572
ENSG00000018625	ATP1A2	1	347.507	0.72523	0.483021	0.004223	0.0574441
ENSG00000107104	KANK1	9	3236.81	0.911646	0.632731	0.0042359	0.057568
ENSG00000115616	SLC9A2	2	478.224	0.513764	0.295225	0.00426736	0.0579434
ENSG00000141642	ELAC1	18	489.841	-0.527331	0.491484	0.00427116	0.0579434
ENSG00000213626	LBH	2	2262.4	0.358157	0.186779	0.00430557	0.0583335
ENSG00000161013	MGAT4B	5	2543.28	0.279364	0.122535	0.00431005	0.0583335
ENSG00000174177	CTU2	16	265.959	0.376102	0.193636	0.00431376	0.0583335
ENSG00000142910	TINAGL1	1	2631.53	0.426131	0.226441	0.0043153	0.0583335
ENSG00000133606	MKRN1	7	5331.35	0.258541	0.112307	0.00432283	0.0583833
ENSG00000167210	LOXHD1	18	20.6974	1.16712	0.921379	0.00436081	0.0588097
ENSG00000118600	RXYLT1	12	833.756	-0.328594	0.16512	0.00436216	0.0588097
ENSG00000143507	DUSP10	1	362.396	-0.369438	0.192027	0.00437922	0.0589759
ENSG00000152583	SPARCL1	4	9972.04	0.383208	0.200013	0.00438266	0.0589759
ENSG00000100842	EFS	14	1457.13	0.237014	0.100515	0.00438667	0.0589759
ENSG00000139174	PRICKLE1	12	1507.7	0.364716	0.180795	0.00439005	0.0589759
ENSG00000140873	ADAMTS18	16	76.9248	-0.744198	0.61766	0.00439557	0.0589979
ENSG00000123595	RAB9A	X	707.789	0.28684	0.12924	0.00440711	0.0591005
ENSG00000184374	COLEC10	8	25.3654	-0.848686	0.711118	0.00444618	0.0594243
ENSG00000161638	ITGA5	12	2939.89	0.479734	0.268748	0.00444741	0.0594243
ENSG00000155304	HSPA13	21	2572.05	0.304453	0.141673	0.00444978	0.0594243
ENSG00000166575	TMEM135	11	1648.95	0.284492	0.131679	0.00444983	0.0594243
ENSG00000070182	SPTB	14	416.582	0.649203	0.418987	0.00445471	0.0594243
ENSG00000185614	INKA1	3	53.0362	-0.630672	0.52782	0.00445476	0.0594243
ENSG00000171865	RNASEH1	2	1546.62	-0.256588	0.114462	0.00450968	0.060104
ENSG00000090612	ZNF268	12	2493.02	-0.327823	0.163865	0.00453388	0.0603735
ENSG00000164434	FABP7	6	11.0343	-0.0605561	0.165035	0.00454721
ENSG00000173218	VANGL1	1	1813.92	-0.363991	0.194126	0.00457337	0.0608459
ENSG00000167552	TUBA1A	12	4441.26	-0.384862	0.224819	0.00458654	0.0609677
ENSG00000162543	UBXN10	1	805.515	0.499485	0.28014	0.00459693	0.0610487
ENSG00000171295	ZNF440	19	760.856	-0.410619	0.238925	0.00460069	0.0610487
ENSG00000165392	WRN	8	1325.28	-0.284025	0.127695	0.00460532	0.0610568
ENSG00000136108	CKAP2	13	2940.84	-0.358251	0.197199	0.0046302	0.0613149
ENSG00000143155	TIPRL	1	2238.78	-0.218564	0.0892333	0.00463288	0.0613149
ENSG00000183597	TANGO2	22	794.268	0.523792	0.310167	0.00464523	0.0614156
ENSG00000131771	PPP1R1B	17	160.643	0.631253	0.407726	0.00464859	0.0614156
ENSG00000139323	POC1B	12	1070.75	0.307666	0.144315	0.00467611	0.0616858
ENSG00000198730	CTR9	11	3189.41	-0.292232	0.141216	0.00467718	0.0616858
ENSG00000100448	CTSG	14	16.1197	1.12767	0.979704	0.004691	0.0617744
ENSG00000159885	ZNF222	19	236.862	-0.386377	0.216983	0.00469204	0.0617744
ENSG00000101665	SMAD7	18	1951.9	0.524099	0.31619	0.00471541	0.0619828
ENSG00000065911	MTHFD2	2	727.393	0.286397	0.133096	0.00471604	0.0619828
ENSG00000121749	TBC1D15	12	3172.85	0.339235	0.167423	0.00473491	0.0621319
ENSG00000161798	AQP5	12	478.066	-0.561015	0.430277	0.00473558	0.0621319
ENSG00000116741	RGS2	1	206.845	0.517899	0.328565	0.00475194	0.0622873
ENSG00000115073	ACTR1B	2	1958.47	0.306577	0.145536	0.00475564	0.0622873
ENSG00000175785	PRIMA1	14	216.332	-0.461007	0.284761	0.00477686	0.0624569
ENSG00000182326	C1S	12	2175.64	0.42675	0.231911	0.00478071	0.0624569
ENSG00000187595	ZNF385C	17	81.4854	0.56026	0.391961	0.00478461	0.0624569
ENSG00000168958	MFF	2	1998.87	0.193496	0.078376	0.00478732	0.0624569
ENSG00000118655	DCLRE1B	1	340.453	-0.469966	0.312525	0.00479059	0.0624569
ENSG00000064692	SNCAIP	5	327.561	-0.353291	0.188533	0.00479329	0.0624569
ENSG00000186918	ZNF395	8	4658.97	0.305681	0.142715	0.00479795	0.062464
ENSG00000164053	ATRIP	3	367.078	-0.386721	0.213021	0.00480887	0.0625046
ENSG00000084073	ZMPSTE24	1	3039.36	-0.229117	0.0987316	0.0048165	0.0625046
ENSG00000259956	RBM15B	3	3194.13	-0.317327	0.153521	0.00481651	0.0625046
ENSG00000006756	ARSD	X	4515.56	-0.241671	0.105578	0.00481755	0.0625046
ENSG00000198223	CSF2RA	X	53.0909	0.743481	0.912819	0.0048396	0.062737
ENSG00000165821	SALL2	14	2029.14	-0.253125	0.114313	0.00484538	0.0627583
ENSG00000011465	DCN	12	21930.4	0.32435	0.157889	0.00485976	0.0628907
ENSG00000197043	ANXA6	5	7051.89	0.265171	0.113351	0.00488356	0.0631449
ENSG00000157851	DPYSL5	2	15.8529	-0.0541285	0.161177	0.00489149	0.0631936
ENSG00000075240	GRAMD4	22	2986.12	-0.269233	0.121919	0.00491062	0.0633867
ENSG00000119655	NPC2	14	4116.7	0.386148	0.211007	0.00491618	0.0634045
ENSG00000004961	HCCS	X	676.894	-0.330286	0.171321	0.00493692	0.0636179
ENSG00000158201	ABHD3	18	857.755	0.518019	0.313379	0.0049522	0.0637606
ENSG00000167130	DOLPP1	9	497.563	-0.423462	0.272385	0.00496164	0.063828
ENSG00000106636	YKT6	7	2073.87	-0.227634	0.0966209	0.00498712	0.0641014
ENSG00000124789	NUP153	6	3177.04	-0.23486	0.101389	0.00499968	0.0641874
ENSG00000172183	ISG20	15	113.567	0.571537	0.37554	0.00500227	0.0641874
ENSG00000108984	MAP2K6	17	2409.92	-0.332156	0.183388	0.00501691	0.0643208
ENSG00000154309	DISP1	1	619.379	-0.38202	0.221127	0.00502231	0.0643357
ENSG00000135750	KCNK1	1	635.026	0.366753	0.191397	0.00503662	0.0643979
ENSG00000182606	TRAK1	3	5853.94	0.305593	0.144432	0.00503856	0.0643979
ENSG00000167191	GPRC5B	16	3434.19	0.424949	0.233963	0.00503991	0.0643979
ENSG00000174173	TRMT10C	3	870.81	-0.388512	0.234968	0.00508961	0.0649782
ENSG00000164120	HPGD	4	511.047	-0.312295	0.153789	0.00509628	0.0650086
ENSG00000111641	NOP2	12	599.987	-0.490311	0.335796	0.00510559	0.0650727
ENSG00000090006	LTBP4	19	7262.46	0.32077	0.155304	0.00511053	0.065081
ENSG00000268043	NBPF12	1	2092.67	-0.264684	0.124209	0.00512166	0.0651551
ENSG00000175197	DDIT3	12	3310.24	0.93095	0.759172	0.00512494	0.0651551
ENSG00000171574	ZNF584	19	386.83	-0.348739	0.189372	0.00513053	0.0651714
ENSG00000183671	CMKLR2	2	67.3863	0.61906	0.41932	0.00513617	0.0651885
ENSG00000186523	FAM86B1	8	211.512	-0.561953	0.40181	0.00515329	0.0653511
ENSG00000068137	PLEKHH3	17	494.315	0.405455	0.230366	0.00519267	0.0657592
ENSG00000105701	FKBP8	19	4084.9	0.327676	0.164696	0.00520042	0.0657592
ENSG00000188859	FAM78B	1	36.1591	-0.634093	0.554345	0.00520083	0.0657592
ENSG00000106603	COA1	7	1178.78	0.30294	0.144302	0.00520302	0.0657592
ENSG00000123892	RAB38	11	494.945	0.439153	0.249959	0.00520715	0.0657592
ENSG00000162951	LRRTM1	2	95.5887	0.0839373	0.181524	0.00521281	0.0657759
ENSG00000162390	ACOT11	1	1580.77	0.430421	0.244808	0.00521916	0.0658013
ENSG00000150961	SEC24D	4	4610.69	0.316348	0.155137	0.00523859	0.0659914
ENSG00000163882	POLR2H	3	1190.06	0.273147	0.126295	0.00528559	0.0665283
ENSG00000185728	YTHDF3	8	4909.67	-0.228597	0.100657	0.00530397	0.0667042
ENSG00000198732	SMOC1	14	156.344	-0.568309	0.403969	0.00531306	0.0667632
ENSG00000086061	DNAJA1	9	7047.51	-0.443317	0.335174	0.00535184	0.0671948
ENSG00000188215	DCUN1D3	16	535.084	-0.387916	0.22536	0.00535802	0.0672113
ENSG00000173918	C1QTNF1	17	612.764	0.484978	0.296355	0.00536202	0.0672113
ENSG00000168152	THAP9	4	908.023	-0.347053	0.189302	0.00537049	0.067262
ENSG00000138757	G3BP2	4	8276.17	-0.209113	0.088598	0.00539566	0.067476
ENSG00000180354	MTURN	7	3254.72	0.272835	0.127219	0.00539648	0.067476
ENSG00000120685	PROSER1	13	1595.91	-0.296707	0.14288	0.00540612	0.0675056
ENSG00000137869	CYP19A1	15	68.8407	-0.0795809	0.178304	0.00540874	0.0675056
ENSG00000163032	VSNL1	2	94.302	-0.530751	0.527011	0.0054122	0.0675056
ENSG00000172466	ZNF24	18	7126.34	-0.220183	0.0966252	0.00543852	0.0677782
ENSG00000130772	MED18	1	417.353	-0.437785	0.299646	0.00544874	0.0678116
ENSG00000188735	TMEM120B	12	674.444	0.540017	0.368889	0.00545083	0.0678116
ENSG00000140464	PML	15	1821.08	0.310027	0.150917	0.00545462	0.0678116
ENSG00000087448	KLHL42	12	2771.94	-0.285681	0.139981	0.00548273	0.0681053
ENSG00000212916	MAP10	1	529.151	-0.46233	0.363877	0.00549379	0.0681868
ENSG00000198440	ZNF583	19	379.698	-0.461844	0.352352	0.00551473	0.0683908
ENSG00000091129	NRCAM	7	1552.84	-0.335825	0.174237	0.00553113	0.0685093
ENSG00000100918	REC8	14	369.653	-0.51184	0.385742	0.00553354	0.0685093
ENSG00000033178	UBA6	4	2675.12	-0.259534	0.119988	0.00553784	0.0685093
ENSG00000189050	RNFT1	17	771.71	-0.357332	0.202262	0.00557084	0.0688355
ENSG00000136122	BORA	13	410.985	-0.316944	0.164798	0.00557329	0.0688355
ENSG00000091436	MAP3K20	2	3535.72	0.28113	0.132708	0.0055939	0.0690339
ENSG00000104824	HNRNPL	19	11558.8	0.23805	0.104807	0.00562751	0.0693922
ENSG00000064763	FAR2	12	165.235	-0.441957	0.286161	0.00571572	0.0704226
ENSG00000134899	ERCC5	13	3134.9	0.2552	0.116384	0.00572463	0.0704752
ENSG00000170653	ATF7	12	3909.03	0.273098	0.120381	0.00575126	0.0707457
ENSG00000204569	PPP1R10	6	2380.37	-0.155237	0.283269	0.00577168	0.0709124
ENSG00000171097	KYAT1	9	175.281	0.357253	0.193701	0.00577736	0.0709124
ENSG00000211584	SLC48A1	12	1950.87	-0.282773	0.139285	0.0057823	0.0709124
ENSG00000214114	MYCBP	1	787.408	-0.38512	0.241569	0.00578352	0.0709124
ENSG00000275835	TUBGCP5	15	1050.13	-0.359159	0.198407	0.00579082	0.0709446
ENSG00000153823	PID1	2	1034.59	0.41655	0.229006	0.00579811	0.0709765
ENSG00000117519	CNN3	1	8044.28	0.246004	0.111086	0.00583125	0.0713246
ENSG00000184731	FAM110C	2	918.246	0.233054	0.104778	0.00586465	0.0716282
ENSG00000168916	ZNF608	5	1830.46	-0.289853	0.142754	0.00586552	0.0716282
ENSG00000025039	RRAGD	6	2982.46	0.521108	0.338746	0.00587349	0.0716679
ENSG00000256870	SLC5A8	12	1063.42	-0.560616	0.423548	0.00587894	0.0716767
ENSG00000241360	PDXP	22	241.931	-0.425474	0.293612	0.00588846	0.0717351
ENSG00000108924	HLF	17	3857.7	0.397897	0.228372	0.00590643	0.0718048
ENSG00000137877	SPTBN5	15	192.655	-0.527523	0.416764	0.00590676	0.0718048
ENSG00000129197	RPAIN	17	1173.95	0.258478	0.121129	0.00590838	0.0718048
ENSG00000150712	MTMR12	5	4303.27	-0.297237	0.147212	0.00593079	0.0720194
ENSG00000151364	KCTD14	11	820.895	0.256936	0.119668	0.0059553	0.0722592
ENSG00000198888	ND1	MT	107183	-0.425938	0.426902	0.0059678	0.072353
ENSG00000101187	SLCO4A1	20	18.8451	0.082631	0.181077	0.00598163	0.0724513
ENSG00000163629	PTPN13	4	4918.95	-0.270521	0.12967	0.00598651	0.0724513
ENSG00000153485	TMEM251	14	577.388	-0.299732	0.151139	0.00599023	0.0724513
ENSG00000222011	FAM185A	7	388.856	0.341946	0.179959	0.00603866	0.0728882
ENSG00000162775	RBM15	1	398.719	-0.37888	0.220173	0.00603961	0.0728882
ENSG00000135801	TAF5L	1	939.92	-0.272577	0.132652	0.00604078	0.0728882
ENSG00000182481	KPNA2	17	2596.56	-0.383023	0.228014	0.0060843	0.0733551
ENSG00000109854	HTATIP2	11	568.992	0.307019	0.155148	0.00609165	0.0733853
ENSG00000112183	RBM24	6	162.512	0.091554	0.188308	0.00610138	0.0734441
ENSG00000011114	BTBD7	14	4773.89	-0.259644	0.116548	0.00611099	0.0735014
ENSG00000214562	NUTM2D	10	363.558	-0.391862	0.244124	0.00614958	0.0739071
ENSG00000166046	TCP11L2	12	805.271	0.318534	0.167054	0.0061588	0.0739592
ENSG00000137040	RANBP6	9	1938.72	-0.288621	0.147168	0.00617883	0.0741411
ENSG00000188316	ENO4	10	60.6078	-0.542389	0.463142	0.0061863	0.0741721
ENSG00000163155	LYSMD1	1	708.174	0.28576	0.140682	0.00620307	0.0743143
ENSG00000115252	PDE1A	2	3760.59	0.326215	0.168037	0.00621034	0.0743427
ENSG00000100711	ZFYVE21	14	2027.09	0.239939	0.109933	0.00622851	0.0744879
ENSG00000151690	MFSD6	2	5478.14	0.278358	0.137623	0.00623229	0.0744879
ENSG00000250722	SELENOP	5	13759.9	0.438208	0.286891	0.00624753	0.0746112
ENSG00000184378	ACTRT3	3	132.928	-0.446238	0.35614	0.00628748	0.0749932
ENSG00000167178	ISLR2	15	266.954	0.504943	0.468688	0.0062894	0.0749932
ENSG00000126775	ATG14	14	1605.67	0.294545	0.15073	0.00632555	0.075365
ENSG00000175866	BAIAP2	17	647.197	0.399049	0.230331	0.00633851	0.0754602
ENSG00000183722	LHFPL6	13	2980.32	0.336352	0.181403	0.00639868	0.0761166
ENSG00000130707	ASS1	9	3595.9	0.366214	0.20603	0.00640942	0.0761758
ENSG00000125247	TMTC4	13	1087.18	-0.290172	0.148808	0.00641369	0.0761758
ENSG00000149308	NPAT	11	1692.3	-0.286832	0.145638	0.00645895	0.0766244
ENSG00000168283	BMI1	10	2646.86	-0.244228	0.1149	0.00646157	0.0766244
ENSG00000255302	EID1	15	12848.8	-0.231361	0.106307	0.00650314	0.0769637
ENSG00000168067	MAP4K2	11	1261.83	0.274238	0.133874	0.00650448	0.0769637
ENSG00000174010	KLHL15	X	1379.44	-0.269778	0.133304	0.0065054	0.0769637
ENSG00000162520	SYNC	1	433.651	-0.387789	0.244588	0.00651077	0.0769672
ENSG00000044090	CUL7	6	2595.31	0.298879	0.150309	0.00653049	0.0771086
ENSG00000060749	QSER1	11	4741.41	-0.282628	0.141205	0.0065329	0.0771086
ENSG00000164114	MAP9	4	3410.79	-0.282449	0.134152	0.00654721	0.0771855
ENSG00000108474	PIGL	17	310.932	0.432452	0.267685	0.0065496	0.0771855
ENSG00000150687	PRSS23	11	2569.82	0.296567	0.150012	0.00656355	0.0772898
ENSG00000132471	WBP2	17	2352.84	0.328263	0.172266	0.00658628	0.0774974
ENSG00000180113	TDRD6	6	89.4037	-0.219842	0.557019	0.00659216	0.0775064
ENSG00000100075	SLC25A1	22	1862.17	0.355176	0.194424	0.00659853	0.0775087
ENSG00000089639	GMIP	19	451.562	0.337951	0.182043	0.00660595	0.0775087
ENSG00000180573	H2AC6	6	3383.28	0.52296	0.421781	0.0066111	0.0775087
ENSG00000055147	FAM114A2	5	1125.28	-0.254264	0.117383	0.00661279	0.0775087
ENSG00000132646	PCNA	20	2708.82	-0.401976	0.275446	0.00662866	0.0776346
ENSG00000153292	ADGRF1	6	350.697	-0.414456	0.281578	0.00665344	0.0778647
ENSG00000272398	CD24	6	89963.1	0.216007	0.0911146	0.00666989	0.0779333
ENSG00000053770	AP5M1	14	2262.81	-0.272514	0.137059	0.00667486	0.0779333
ENSG00000128011	LRFN1	19	89.1677	-0.467885	0.385517	0.00667531	0.0779333
ENSG00000018510	AGPS	2	2731.94	-0.268476	0.129492	0.00668164	0.0779333
ENSG00000189334	S100A14	1	2246.72	0.296421	0.150347	0.00668499	0.0779333
ENSG00000119401	TRIM32	9	850.328	-0.286954	0.148582	0.00670131	0.0780635
ENSG00000240972	MIF	22	1578.04	0.328464	0.172872	0.00673521	0.0783983
ENSG00000100583	SAMD15	14	440.097	-0.407173	0.286282	0.00675036	0.0785144
ENSG00000168066	SF1	11	7246.05	-0.31765	0.163618	0.0067666	0.0786429
ENSG00000126259	KIRREL2	19	28.2511	-0.179715	0.35368	0.00680193	0.0789667
ENSG00000102057	KCND1	X	191.093	0.478293	0.346165	0.00680487	0.0789667
ENSG00000074603	DPP8	15	2640.53	-0.254552	0.122409	0.00682534	0.0791436
ENSG00000148488	ST8SIA6	10	242.802	0.525756	0.418918	0.00685405	0.0793771
ENSG00000130177	CDC16	13	2613.72	-0.23457	0.109391	0.00685622	0.0793771
ENSG00000066279	ASPM	1	2026.72	-0.331255	0.196379	0.00686117	0.0793771
ENSG00000152256	PDK1	2	740.157	0.463223	0.301686	0.00687486	0.0794553
ENSG00000011243	AKAP8L	19	3065.98	0.37598	0.21866	0.00688355	0.0794553
ENSG00000116752	BCAS2	1	1211.52	-0.268259	0.132543	0.00688365	0.0794553
ENSG00000182944	EWSR1	22	5633.77	-0.326359	0.181179	0.00689999	0.0795618
ENSG00000103489	XYLT1	16	1147.23	0.278923	0.138887	0.00690337	0.0795618
ENSG00000119899	SLC17A5	6	1932.46	0.299564	0.156154	0.00691043	0.0795827
ENSG00000164823	OSGIN2	8	896.48	0.3007	0.153869	0.00692713	0.0797145
ENSG00000178031	ADAMTSL1	9	857.252	0.350182	0.189771	0.00693971	0.0797988
ENSG00000028528	SNX1	15	8838.22	0.238006	0.109725	0.00695041	0.0798613
ENSG00000132313	MRPL35	2	1370.27	-0.292864	0.15433	0.00695945	0.0799046
ENSG00000103064	SLC7A6	16	1045.58	0.449931	0.289894	0.00697771	0.0800536
ENSG00000121236	TRIM6	11	380.186	-0.556516	0.553772	0.0069865	0.0800939
ENSG00000256566			9.69167	0.0611619	0.164607	0.00698689
ENSG00000145423	SFRP2	4	2058.45	0.411889	0.259071	0.00699406	0.08012
ENSG00000185842	DNAH14	1	425.627	0.377977	0.219167	0.00700024	0.0801303
ENSG00000100288	CHKB	22	1537.65	0.280043	0.139932	0.00700985	0.0801365
ENSG00000102119	EMD	X	1574.61	0.275126	0.132447	0.00701135	0.0801365
ENSG00000173281	PPP1R3B	8	3363.47	0.36734	0.204168	0.00701741	0.0801453
ENSG00000155011	DKK2	4	397.512	0.390745	0.237234	0.00702835	0.08021
ENSG00000164619	BMPER	7	205.655	0.421429	0.270546	0.00704141	0.0802719
ENSG00000182810	DDX28	16	208.086	-0.404151	0.280185	0.00704437	0.0802719
ENSG00000140443	IGF1R	15	5239.72	0.277114	0.137187	0.007052	0.0802986
ENSG00000166169	POLL	10	692.953	0.290698	0.14851	0.00707139	0.080459
ENSG00000100109	TFIP11	22	1256.78	-0.216563	0.0996327	0.0070868	0.0805345
ENSG00000116478	HDAC1	1	5824.49	-0.250344	0.12063	0.00708885	0.0805345
ENSG00000078018	MAP2	2	776.016	0.341278	0.182011	0.00709396	0.0805345
ENSG00000273274	ZBTB8B	1	89.3013	-0.121881	0.223511	0.00710634	0.0806147
ENSG00000100522	GNPNAT1	14	1495.36	-0.276417	0.140223	0.00711705	0.0806759
ENSG00000168661	ZNF30	19	299.259	-0.381476	0.262151	0.00714226	0.0808468
ENSG00000105717	PBX4	19	277.958	0.509835	0.369643	0.00714279	0.0808468
ENSG00000108947	EFNB3	17	254.59	0.351965	0.21003	0.00715735	0.0809512
ENSG00000092820	EZR	6	9554.66	0.354245	0.197515	0.00718862	0.0812443
ENSG00000180979	LRRC57	15	1200.35	0.291512	0.149287	0.00719579	0.0812647
ENSG00000005801	ZNF195	11	1005.29	-0.353418	0.23038	0.00720636	0.0813235
ENSG00000109625	CPZ	4	353.003	0.492294	0.3636	0.00721909	0.0814067
ENSG00000189227	C15orf61	15	243.589	0.313779	0.168187	0.00722664	0.0814313
ENSG00000188827	SLX4	16	379.071	-0.330147	0.183619	0.00724364	0.0815622
ENSG00000181856	SLC2A4	17	164.49	0.685493	0.70754	0.00725178	0.0815933
ENSG00000162086	ZNF75A	16	977.553	-0.316095	0.182709	0.00729393	0.0819472
ENSG00000180730	SHISA2	13	3044.55	0.348978	0.198211	0.00729764	0.0819472
ENSG00000182405	PGBD4	15	216.089	-0.361798	0.225759	0.00729945	0.0819472
ENSG00000073578	SDHA	5	3545.15	0.242829	0.115203	0.00730884	0.0819861
ENSG00000149256	TENM4	11	632.13	-0.344689	0.198318	0.00731372	0.0819861
ENSG00000175582	RAB6A	11	8316.39	0.200731	0.0876673	0.00732727	0.0820773
ENSG00000176371	ZSCAN2	15	492.059	-0.369904	0.260809	0.00734338	0.0821971
ENSG00000171051	FPR1	19	31.9406	0.0949683	0.191448	0.00735088	0.0822204
ENSG00000198331	HYLS1	11	344.124	-0.408137	0.320526	0.00742485	0.0829865
ENSG00000120306	CYSTM1	5	1199.59	0.396338	0.243931	0.00743422	0.08303
ENSG00000152137	HSPB8	12	273.287	0.435939	0.29558	0.00744579	0.0830981
ENSG00000007168	PAFAH1B1	17	8484.53	-0.215811	0.0987786	0.00745833	0.0831213
ENSG00000172264	MACROD2	20	499.673	-0.288872	0.153406	0.00746797	0.0831213
ENSG00000097046	CDC7	1	630.642	-0.440896	0.391434	0.00747186	0.0831213
ENSG00000187566	NHLRC1	6	132.507	-0.428998	0.621312	0.00747863	0.0831213
ENSG00000242485	MRPL20	1	1143.32	-0.240871	0.115888	0.00749535	0.0831213
ENSG00000239839	DEFA3	8	20.7835	0.0484138	0.158162	0.00749593	0.0831213
ENSG00000121671	CRY2	11	2475.07	0.308273	0.160591	0.00749594	0.0831213
ENSG00000156170	NDUFAF6	8	431.868	-0.344287	0.213045	0.00750497	0.0831213
ENSG00000125878	TCF15	20	46.512	0.636106	0.697992	0.00750955	0.0831213
ENSG00000126947	ARMCX1	X	2351.64	0.286854	0.14826	0.00751257	0.0831213
ENSG00000163406	SLC15A2	3	4229.22	-0.282355	0.156587	0.00751315	0.0831213
ENSG00000169967	MAP3K2	2	5592.53	-0.248396	0.114613	0.00751649	0.0831213
ENSG00000188997	KCTD21	11	663.081	-0.31114	0.17432	0.00751912	0.0831213
ENSG00000164463	CREBRF	5	4018.22	0.312723	0.166724	0.0075853	0.0837919
ENSG00000042832	TG	8	1.66831e+06	0.403431	0.250793	0.00762961	0.0842201
ENSG00000100479	POLE2	14	172.219	-0.444671	0.354706	0.0076367	0.084237
ENSG00000050426	LETMD1	12	1599.79	0.290001	0.156143	0.00765599	0.0843883
ENSG00000123297	TSFM	12	593.614	-0.262863	0.131426	0.0076664	0.0844418
ENSG00000141219	C17orf80	17	1779.06	-0.29717	0.165845	0.0076888	0.0846018
ENSG00000277161	PIGW	17	301.078	-0.427365	0.409231	0.00769739	0.0846018
ENSG00000198743	SLC5A3	21	23604.3	0.402039	0.277131	0.00769766	0.0846018
ENSG00000116604	MEF2D	1	2396.24	0.323311	0.177802	0.00771031	0.0846795
ENSG00000171621	SPSB1	1	480.141	0.479646	0.346775	0.00774001	0.0848729
ENSG00000102786	INTS6	13	2373.15	-0.319098	0.184607	0.00774177	0.0848729
ENSG00000186951	PPARA	22	3202.28	-0.217088	0.099659	0.00774472	0.0848729
ENSG00000168398	BDKRB2	14	465.481	-0.366037	0.22763	0.00782822	0.0856881
ENSG00000118900	UBN1	16	2028.95	-0.270919	0.139038	0.00783226	0.0856881
ENSG00000166508	MCM7	7	2598.41	-0.25657	0.130467	0.00783605	0.0856881
ENSG00000169155	ZBTB43	9	1226.3	-0.239187	0.112568	0.00787345	0.0860351
ENSG00000074800	ENO1	1	9902.76	0.330441	0.183315	0.00789211	0.0861768
ENSG00000196812	ZSCAN16	6	188.953	-0.387734	0.280985	0.00790763	0.0862842
ENSG00000175536	LIPT2	11	157.916	-0.150087	0.266736	0.0079237	0.0863535
ENSG00000087510	TFAP2C	20	355.475	0.299723	0.162659	0.00793182	0.0863535
ENSG00000168496	FEN1	11	561.174	-0.388608	0.499325	0.00793506	0.0863535
ENSG00000147854	UHRF2	9	2508.28	0.253758	0.123051	0.00793676	0.0863535
ENSG00000184602	SNN	16	1647.45	-0.257977	0.131254	0.00794324	0.0863621
ENSG00000188938	FAM120AOS	9	2673.67	-0.232105	0.10952	0.0079498	0.0863715
ENSG00000175764	TTLL11	9	456.17	-0.264926	0.135611	0.00799239	0.0866704
ENSG00000132286	TIMM10B	11	1510.63	-0.210819	0.0968859	0.00799279	0.0866704
ENSG00000119139	TJP2	9	5866.91	0.213204	0.0976253	0.00799445	0.0866704
ENSG00000141627	DYM	18	3321.95	0.290961	0.153402	0.00800484	0.0866781
ENSG00000125772	GPCPD1	20	4561.07	0.372023	0.217836	0.00800659	0.0866781
ENSG00000106392	C1GALT1	7	2419.8	-0.317557	0.188022	0.00802826	0.0868506
ENSG00000197362	ZNF786	7	322.654	-0.362985	0.253812	0.00803905	0.0869054
ENSG00000102572	STK24	13	5388.72	0.297111	0.154689	0.00805254	0.0869458
ENSG00000255150	EID3	12	60.8039	-0.478093	0.516407	0.00805425	0.0869458
ENSG00000170234	PWWP2A	5	1309.51	-0.297659	0.16702	0.00807597	0.0870607
ENSG00000071242	RPS6KA2	6	4095.54	0.206066	0.0931232	0.00807638	0.0870607
ENSG00000159346	ADIPOR1	1	3218.1	0.317766	0.17398	0.00811311	0.0873946
ENSG00000135829	DHX9	1	9333.08	-0.258105	0.131064	0.00814928	0.0876491
ENSG00000114503	NCBP2	3	3159.69	-0.20548	0.094199	0.00815821	0.0876491
ENSG00000152102	FAM168B	2	7234.05	-0.186058	0.0828809	0.00816059	0.0876491
ENSG00000114904	NEK4	3	1913.63	-0.229433	0.108842	0.00816421	0.0876491
ENSG00000274290	H2BC6	6	77.8819	0.511832	0.5174	0.00816563	0.0876491
ENSG00000169641	LUZP1	1	2697.75	-0.34086	0.208807	0.00819486	0.0879006
ENSG00000101138	CSTF1	20	1246.53	-0.293063	0.166751	0.00821637	0.088069
ENSG00000069702	TGFBR3	1	2269.35	0.2772	0.141874	0.00823211	0.0881754
ENSG00000178996	SNX18	5	3587.64	-0.285852	0.155771	0.00827046	0.0885237
ENSG00000213281	NRAS	1	4485.45	-0.203792	0.0931756	0.00828141	0.0885784
ENSG00000171428	NAT1	8	90.7031	-0.220793	0.472469	0.00829887	0.0886513
ENSG00000076650	GPATCH1	19	667.732	-0.323449	0.194258	0.00830684	0.0886513
ENSG00000134216	CHIA	1	16.801	0.0655678	0.167909	0.00830989	0.0886513
ENSG00000099821	POLRMT	19	823.993	0.227484	0.107625	0.00831161	0.0886513
ENSG00000197566	ZNF624	17	574.446	-0.315837	0.191245	0.00831853	0.0886627
ENSG00000257218	GATC	12	3202.51	-0.212733	0.0993113	0.00835756	0.0889656
ENSG00000226742	HSBP1L1	18	395.605	0.388754	0.245253	0.00836389	0.0889656
ENSG00000100284	TOM1	22	1075.75	0.284704	0.154986	0.00836454	0.0889656
ENSG00000275793	RIMBP3	22	56.8323	-0.202982	0.432979	0.00839538	0.089231
ENSG00000116237	ICMT	1	4756.06	-0.310273	0.181101	0.00840823	0.0893051
ENSG00000159648	TEPP	16	29.8066	0.121102	0.22427	0.00846351	0.0898293
ENSG00000085415	SEH1L	18	1174.72	-0.229354	0.109352	0.00849594	0.0901105
ENSG00000099864	PALM	19	1225.01	0.202259	0.0919583	0.00851885	0.0902903
ENSG00000260428	SCX	8	550.702	-0.309402	0.179063	0.00852602	0.0903032
ENSG00000182957	SPATA13	13	2104.36	0.45725	0.342319	0.00853757	0.0903625
ENSG00000168679	SLC16A4	1	635.797	0.382693	0.239916	0.00857733	0.0907199
ENSG00000151116	UEVLD	11	1419.48	-0.213038	0.0998856	0.00860871	0.0909884
ENSG00000009954	BAZ1B	7	6034.23	-0.296609	0.168566	0.00863013	0.0911512
ENSG00000180035	ZNF48	16	334.062	-0.328448	0.203197	0.00865821	0.0912433
ENSG00000163378	EOGT	3	605.988	-0.312578	0.184472	0.00866173	0.0912433
ENSG00000091527	CDV3	3	9780.26	0.321341	0.181287	0.0086645	0.0912433
ENSG00000091947	TMEM101	17	727.685	0.370144	0.232807	0.00866705	0.0912433
ENSG00000139505	MTMR6	13	2074.64	-0.25525	0.130643	0.00866893	0.0912433
ENSG00000168411	RFWD3	16	1195.75	-0.369575	0.301663	0.00871847	0.0916337
ENSG00000184985	SORCS2	4	704.654	0.317114	0.190245	0.00872043	0.0916337
ENSG00000119203	CPSF3	2	1567.2	-0.285355	0.15969	0.00872848	0.0916337
ENSG00000104450	SPAG1	8	191.15	-0.411593	0.323319	0.00873019	0.0916337
ENSG00000130544	ZNF557	19	737.946	-0.33264	0.217229	0.00874895	0.0917671
ENSG00000213658	LAT	16	161.707	0.477971	0.43404	0.00879571	0.0921439
ENSG00000185437	SH3BGR	21	412.033	0.462372	0.359884	0.00879702	0.0921439
ENSG00000130733	YIPF2	19	1460.19	0.286969	0.154911	0.00881739	0.0922935
ENSG00000213934	HBG1	11	10271	0.0254046	0.149942	0.00884218	0.0924892
ENSG00000109674	NEIL3	4	176.957	-0.390608	0.329087	0.00886338	0.0926471
ENSG00000109919	MTCH2	11	2644.7	-0.278764	0.150333	0.00887262	0.0926798
ENSG00000134748	PRPF38A	1	4180.67	-0.245704	0.12388	0.00889134	0.0928114
ENSG00000109445	ZNF330	4	2411.28	0.2629	0.127666	0.00890887	0.0929304
ENSG00000164687	FABP5	8	1298.87	-0.307474	0.179828	0.00892819	0.0930679
ENSG00000113594	LIFR	5	8649.98	0.287331	0.156779	0.00894472	0.0931762
ENSG00000113319	RASGRF2	5	470.407	0.387727	0.255862	0.00895381	0.0932069
ENSG00000086289	EPDR1	7	771.957	0.486339	0.404741	0.00896398	0.0932475
ENSG00000164889	SLC4A2	7	1647.76	0.301375	0.169327	0.00897001	0.0932475
ENSG00000278662	GOLGA6L4	15	214.632	0.386486	0.287561	0.00898489	0.0933231
ENSG00000176087	SLC35A4	5	1576.54	-0.258252	0.13688	0.00899315	0.0933231
ENSG00000115875	SRSF7	2	4728.04	-0.269876	0.145206	0.00899574	0.0933231
ENSG00000089486	CDIP1	16	763.445	0.314199	0.178192	0.00901259	0.0934251
ENSG00000080200	CRYBG3	3	5771.03	-0.335924	0.215203	0.00901789	0.0934251
ENSG00000196177	ACADSB	10	2079.71	-0.28191	0.155733	0.00903395	0.0935276
ENSG00000149577	SIDT2	11	2071.71	0.280555	0.150895	0.00910625	0.0942118
ENSG00000117448	AKR1A1	1	2155.27	0.260082	0.139693	0.00912069	0.094255
ENSG00000124193	SRSF6	20	12188.5	-0.263354	0.145239	0.00912427	0.094255
ENSG00000204386	NEU1	6	2449.22	0.4058	0.285186	0.00912906	0.094255
ENSG00000156976	EIF4A2	3	24007.3	0.279053	0.146792	0.00915275	0.0943789
ENSG00000274349	ZNF658	9	880.545	-0.372396	0.431844	0.00915684	0.0943789
ENSG00000162620	LRRIQ3	1	184.833	-0.458959	0.419177	0.00915974	0.0943789
ENSG00000260729			212.897	0.479994	0.442253	0.00918078	0.0945315
ENSG00000129244	ATP1B2	17	855.155	0.410779	0.290666	0.00921186	0.0947871
ENSG00000170949	ZNF160	19	3469.18	0.335926	0.19892	0.0092292	0.0948554
ENSG00000067057	PFKP	10	4002.08	0.384376	0.257519	0.009231	0.0948554
ENSG00000157766	ACAN	15	352.874	0.551696	0.663798	0.00925109	0.0949591
ENSG00000135617	PRADC1	2	240.189	-0.369385	0.281352	0.00925361	0.0949591
ENSG00000105856	HBP1	7	6501.46	0.359732	0.231698	0.0092664	0.0949973
ENSG00000198478	SH3BGRL2	6	7845.48	0.328236	0.191429	0.00926986	0.0949973
ENSG00000070010	UFD1	22	1123.18	-0.307136	0.182044	0.00927869	0.0949993
ENSG00000204120	GIGYF2	2	4573.68	-0.209143	0.0984035	0.00928259	0.0949993
ENSG00000135605	TEC	4	248.688	0.365741	0.234724	0.0093435	0.0955582
ENSG00000278053	DDX52	17	1334.68	-0.276208	0.156292	0.00935076	0.0955681
ENSG00000119242	CCDC92	12	1233.75	-0.254906	0.134557	0.00938739	0.0958778
ENSG00000196230	TUBB	6	24759.4	-0.28396	0.166477	0.00939723	0.0959137
ENSG00000169926	KLF13	15	6611.54	0.212511	0.101055	0.00940529	0.0959315
ENSG00000130066	SAT1	X	14752.5	0.363017	0.229386	0.00943902	0.0962108
ENSG00000181513	ACBD4	17	475.263	0.249247	0.131387	0.00945945	0.0963543
ENSG00000119682	AREL1	14	2246.55	-0.274574	0.152023	0.00947319	0.0963943
ENSG00000169402	RSPH10B2	7	17.5237	-0.0566849	0.16225	0.00947609	0.0963943
ENSG00000166938	DIS3L	15	2027.04	-0.263941	0.142872	0.00948288	0.0963986
ENSG00000111540	RAB5B	12	8263.82	0.236382	0.117246	0.00953722	0.0968862
ENSG00000105321	CCDC9	19	745.346	0.300776	0.170644	0.00956401	0.0970933
ENSG00000162441	LZIC	1	2723.92	-0.246176	0.116683	0.009591	0.0972766
ENSG00000100647	SUSD6	14	3092.74	0.274004	0.150213	0.0095949	0.0972766
ENSG00000198523	PLN	6	233.731	0.156317	0.280916	0.00960659	0.0973301
ENSG00000101096	NFATC2	20	876.58	0.246688	0.125183	0.00962891	0.0974317
ENSG00000111404	RERGL	12	74.7964	0.20539	0.436463	0.00962946	0.0974317
ENSG00000171608	PIK3CD	1	205.469	0.372288	0.272405	0.00964375	0.0975111
ENSG00000076716	GPC4	X	934.871	0.299076	0.166868	0.00965444	0.0975542
ENSG00000110851	PRDM4	12	1476.92	-0.231155	0.116813	0.00966204	0.0975661
ENSG00000106819	ASPN	9	2347.38	0.364344	0.235784	0.00972364	0.0981227
ENSG00000116704	SLC35D1	1	1414.4	-0.272242	0.150003	0.00974397	0.0982624
ENSG00000141753	IGFBP4	17	13444.9	0.346806	0.213616	0.00978684	0.0986292
ENSG00000105825	TFPI2	7	97.0808	-0.428239	0.831626	0.00979506	0.0986465
ENSG00000143847	PPFIA4	1	108.601	0.134863	0.245231	0.00981974	0.0988294
ENSG00000187624	C17orf97	17	428.972	-0.418455	0.369042	0.00985542	0.0991228
ENSG00000101557	USP14	18	3081.08	-0.198265	0.091362	0.00987216	0.0992239
ENSG00000115339	GALNT3	2	1912.01	0.342046	0.212839	0.00987856	0.0992239
ENSG00000079785	DDX1	2	5162.1	-0.217865	0.10523	0.00989304	0.0992803
ENSG00000106397	PLOD3	7	1265.67	0.26438	0.134516	0.00989727	0.0992803
ENSG00000166855	CLPX	15	2990.72	0.18299	0.0829712	0.0099102	0.0993443
ENSG00000261456	TUBB8	10	40.426	0.129954	0.235755	0.00992548	0.0994318
ENSG00000283154	SCHIP1	3	164.166	0.474816	0.475923	0.00995018	0.0996135
ENSG00000161057	PSMC2	7	2792.03	-0.223817	0.111862	0.0099626	0.099672
ENSG00000132823	OSER1	20	1235.79	0.25547	0.135237	0.0100297	0.100254
ENSG00000137338	PGBD1	6	281.739	-0.371588	0.310364	0.0100405	0.100254
ENSG00000173786	CNP	17	2587.59	-0.218994	0.107783	0.0100406	0.100254
ENSG00000108312	UBTF	17	7567.72	-0.260261	0.137395	0.0100539	0.100321
ENSG00000271741			146.828	-0.420678	0.41989	0.0101236	0.100917
ENSG00000135392	DNAJC14	12	1837.95	-0.261052	0.143408	0.010127	0.100917
ENSG00000151304	SRFBP1	5	666.066	-0.291578	0.169711	0.0101458	0.101039
ENSG00000100220	RTCB	22	2178.79	-0.225881	0.113222	0.0101581	0.101093
ENSG00000101442	ACTR5	20	275.287	-0.323889	0.219045	0.0101688	0.101093
ENSG00000138759	FRAS1	4	2912.38	-0.320589	0.196356	0.0101713	0.101093
ENSG00000123737	EXOSC9	4	995.217	-0.231251	0.116205	0.0102061	0.101372
ENSG00000180340	FZD2	17	595.017	-0.343941	0.399281	0.0102236	0.10148
ENSG00000198873	GRK5	10	1028.59	0.269088	0.144356	0.0102364	0.101541
ENSG00000089177	KIF16B	20	1180.06	-0.284456	0.163505	0.0102446	0.101556
ENSG00000127324	TSPAN8	12	37.1831	0.206147	0.429674	0.0102743	0.101783
ENSG00000054282	SDCCAG8	1	2508.05	0.178571	0.0812736	0.0102837	0.10181
ENSG00000204178	MACO1	1	2247.54	-0.213617	0.0969051	0.010304	0.101945
ENSG00000018280	SLC11A1	2	40.0419	0.13308	0.242411	0.0103177	0.102014
ENSG00000123353	ORMDL2	12	411.217	-0.349385	0.242412	0.0103303	0.102071
ENSG00000164125	GASK1B	4	3080.03	-0.342349	0.241863	0.0103417	0.102117
ENSG00000000971	CFH	1	6137.78	0.357309	0.23077	0.0103712	0.102227
ENSG00000215883	CYB5RL	1	367.286	0.282222	0.160614	0.0103713	0.102227
ENSG00000175305	CCNE2	8	446.01	-0.201312	0.368551	0.010373	0.102227
ENSG00000178301	AQP11	11	59.5461	-0.291366	0.700639	0.0103911	0.102339
ENSG00000165929	TC2N	14	2031.46	0.360847	0.232107	0.0104179	0.102493
ENSG00000103160	HSDL1	16	2823.44	0.217319	0.105273	0.0104202	0.102493
ENSG00000169251	NMD3	3	2549.41	0.247891	0.128067	0.0104663	0.102872
ENSG00000187486	KCNJ11	11	410.744	0.356232	0.234463	0.0104746	0.102872
ENSG00000076344	RGS11	16	67.3898	0.223758	0.482989	0.0104803	0.102872
ENSG00000136925	TSTD2	9	1291.77	-0.201955	0.0964787	0.0104859	0.102872
ENSG00000070366	SMG6	17	2202.88	0.202027	0.0957665	0.0105056	0.102998
ENSG00000181404	WASHC1	9	1331.28	0.307584	0.181906	0.0105145	0.103019
ENSG00000162069	BICDL2	16	198.708	0.424741	0.571167	0.0105344	0.103117
ENSG00000213639	PPP1CB	2	13922.5	0.234642	0.117589	0.0105381	0.103117
ENSG00000120800	UTP20	12	1216.67	-0.244301	0.128028	0.010598	0.103572
ENSG00000044524	EPHA3	3	3802.11	-0.297276	0.17255	0.0105982	0.103572
ENSG00000099219	ERMP1	9	8312.87	0.272067	0.148469	0.0106225	0.103742
ENSG00000106246	PTCD1	7	369.179	-0.396644	0.55347	0.0106447	0.103892
ENSG00000164430	CGAS	6	280.609	-0.364593	0.310996	0.0106592	0.103966
ENSG00000103591	AAGAB	15	1993.42	-0.278362	0.162016	0.0106705	0.103984
ENSG00000173715	C11orf80	11	289.547	0.279004	0.156507	0.0106747	0.103984
ENSG00000047621	C12orf4	12	1058.01	-0.290642	0.178334	0.0106921	0.104086
ENSG00000172531	PPP1CA	11	3019.19	-0.239699	0.119642	0.0107084	0.104178
ENSG00000140688	RUSF1	16	2802.89	0.243241	0.132488	0.0107301	0.104323
ENSG00000170260	ZNF212	7	542.862	-0.254672	0.138816	0.0107479	0.104387
ENSG00000128274	A4GALT	22	171.959	0.348867	0.243109	0.0107644	0.104387
ENSG00000130827	PLXNA3	X	1497.21	0.37068	0.276042	0.0107681	0.104387
ENSG00000261371	PECAM1	17	12542.9	0.351496	0.230033	0.0107786	0.104387
ENSG00000078053	AMPH	7	182.319	0.41592	0.342789	0.0107805	0.104387
ENSG00000164045	CDC25A	3	357.562	-0.379022	0.338874	0.0107922	0.104387
ENSG00000168234	TTC39C	18	208.705	0.387559	0.353747	0.0107935	0.104387
ENSG00000164252	AGGF1	5	2275.94	-0.288975	0.181391	0.0107942	0.104387
ENSG00000164932	CTHRC1	8	386.818	0.299495	0.185956	0.0107987	0.104387
ENSG00000048828	FAM120A	9	6927.7	-0.223847	0.109074	0.0108234	0.10456
ENSG00000065183	WDR3	1	1592.41	-0.247886	0.132421	0.0108874	0.105111
ENSG00000166987	MBD6	12	5815.58	0.369571	0.264432	0.0109033	0.105197
ENSG00000067167	TRAM1	8	10337.6	-0.283339	0.171302	0.0109318	0.105386
ENSG00000076924	XAB2	19	1597.49	0.240911	0.123262	0.0109367	0.105386
ENSG00000133019	CHRM3	1	619.395	-0.371593	0.274923	0.0109484	0.105431
ENSG00000122643	NT5C3A	7	1242.09	0.238736	0.122153	0.0109576	0.105453
ENSG00000196417	ZNF765	19	941.897	-0.288046	0.183666	0.0109932	0.105729
ENSG00000184792	OSBP2	22	594.918	0.312073	0.188334	0.0110179	0.105899
ENSG00000249158	PCDHA11	5	27.6777	0.0751522	0.173533	0.0110291	0.10594
ENSG00000133028	SCO1	17	1792.78	-0.241239	0.12935	0.0110363	0.105941
ENSG00000253276	CCDC71L	7	936.478	-0.292835	0.189543	0.0110487	0.10595
ENSG00000169733	RFNG	17	649.976	0.311091	0.192677	0.0110522	0.10595
ENSG00000217128	FNIP1	5	2083.51	0.324915	0.203652	0.0110582	0.10595
ENSG00000165309	ARMC3	10	38.2085	-0.0766955	0.175322	0.0110735	0.10603
ENSG00000177058	SLC38A9	5	590.408	-0.335591	0.30851	0.0110913	0.106134
ENSG00000174306	ZHX3	20	2312.87	-0.250369	0.135016	0.0111021	0.10617
ENSG00000101194	SLC17A9	20	33.1558	0.120536	0.221567	0.0111104	0.106183
ENSG00000221955	SLC12A8	3	2871.92	0.344362	0.22596	0.0111659	0.106646
ENSG00000187118	CMC1	3	324.256	0.311781	0.200358	0.0111845	0.106756
ENSG00000169951	ZNF764	16	312.622	-0.307079	0.203971	0.0111992	0.106775
ENSG00000196843	ARID5A	2	351.814	0.428139	0.414475	0.0112013	0.106775
ENSG00000184787	UBE2G2	21	4388.44	0.229155	0.116666	0.0112077	0.106775
ENSG00000114698	PLSCR4	3	2969.29	0.312028	0.191223	0.0112469	0.107082
ENSG00000198740	ZNF652	17	3511.52	-0.272211	0.138136	0.0113572	0.108063
ENSG00000115419	GLS	2	5026.56	0.326543	0.208572	0.0113713	0.108063
ENSG00000149289	ZC3H12C	11	1627.88	-0.264478	0.151431	0.0113713	0.108063
ENSG00000102349	KLF8	X	693.307	0.301426	0.180666	0.0114068	0.108332
ENSG00000135144	DTX1	12	534.097	0.320966	0.199783	0.0114204	0.108393
ENSG00000124459	ZNF45	19	1070.27	-0.266812	0.155257	0.0115042	0.109118
ENSG00000182022	CHST15	10	2565.65	0.317327	0.202821	0.0115111	0.109118
ENSG00000188171	ZNF626	19	2404.6	-0.294773	0.184258	0.0115389	0.109313
ENSG00000163788	SNRK	3	5384.12	0.306447	0.185763	0.0115533	0.109381
ENSG00000139233	LLPH	12	1109.09	-0.220708	0.113764	0.0116055	0.109738
ENSG00000204613	TRIM10	6	54.9882	0.219735	0.462178	0.0116083	0.109738
ENSG00000165934	CPSF2	14	3014.92	-0.325372	0.218717	0.0116127	0.109738
ENSG00000087076	HSD17B14	19	110.728	0.44105	0.761695	0.0116281	0.109811
ENSG00000124491	F13A1	6	1459.33	0.314481	0.197098	0.0116349	0.109811
ENSG00000007923	DNAJC11	1	1228.08	-0.249269	0.13667	0.0116527	0.109911
ENSG00000277258	PCGF2	17	2628.63	0.237886	0.123862	0.0116727	0.110031
ENSG00000058866	DGKG	3	65.5515	0.121377	0.222835	0.0117784	0.110899
ENSG00000152939	MARVELD2	5	3380	-0.327199	0.244889	0.0117865	0.110899
ENSG00000148153	INIP	9	1535.51	-0.265215	0.156978	0.0117898	0.110899
ENSG00000153147	SMARCA5	4	8273.24	-0.258991	0.148768	0.0117941	0.110899
ENSG00000196876	SCN8A	12	137.839	-0.356643	0.273939	0.0118018	0.110904
ENSG00000165699	TSC1	9	3164.68	0.330156	0.216532	0.0118546	0.111331
ENSG00000160294	MCM3AP	21	3752.44	0.283828	0.167266	0.0118758	0.111353
ENSG00000284024	LOC100421372	10	929.081	-0.273033	0.164302	0.011882	0.111353
ENSG00000130349	MTRES1	6	548.625	-0.32267	0.241556	0.0118821	0.111353
ENSG00000049283	EPN3	17	158.825	-0.209414	0.400798	0.0118917	0.111353
ENSG00000108846	ABCC3	17	85.1862	0.136875	0.23996	0.0118984	0.111353
ENSG00000128581	IFT22	7	1433.89	-0.255452	0.143063	0.0119096	0.111353
ENSG00000211460	TSN	2	3513.9	-0.239507	0.129936	0.0119131	0.111353
ENSG00000074935	TUBE1	6	694.467	0.274139	0.158969	0.0119278	0.111353
ENSG00000106477	CEP41	7	884.14	-0.26245	0.151426	0.0119292	0.111353
ENSG00000137770	CTDSPL2	15	3531.77	-0.18823	0.0891474	0.0119363	0.111353
ENSG00000077585	GPR137B	1	923.758	0.33958	0.237792	0.0119378	0.111353
ENSG00000196372	ASB13	10	280.23	-0.329999	0.289607	0.0120348	0.112189
ENSG00000111052	LIN7A	12	1107.3	0.403438	0.368161	0.0120514	0.112275
ENSG00000184661	CDCA2	8	391.32	-0.333211	0.264914	0.0120695	0.112375
ENSG00000107105	ELAVL2	9	55.4531	-0.0957073	0.190187	0.0120875	0.112431
ENSG00000185420	SMYD3	1	782.12	0.343258	0.234362	0.0120904	0.112431
ENSG00000161509	GRIN2C	17	204.556	0.139732	0.252418	0.0121029	0.112478
ENSG00000170775	GPR37	7	61.6985	-0.340247	0.593282	0.0121562	0.112841
ENSG00000140557	ST8SIA2	15	254.808	0.434005	0.605795	0.0121678	0.112841
ENSG00000138594	TMOD3	15	5301.16	0.230593	0.116047	0.0121722	0.112841
ENSG00000100979	PLTP	20	440.093	0.273313	0.158449	0.0121732	0.112841
ENSG00000109066	TMEM104	17	586.792	-0.311771	0.21739	0.0121851	0.112841
ENSG00000172409	CLP1	11	304.199	-0.323475	0.395792	0.0121901	0.112841
ENSG00000093000	NUP50	22	3999.5	-0.259074	0.148801	0.012194	0.112841
ENSG00000205542	TMSB4X	X	14240.8	0.237781	0.127311	0.0122074	0.112896
ENSG00000164330	EBF1	5	1751.92	0.315929	0.202386	0.0122273	0.112989
ENSG00000206560	ANKRD28	3	3094.66	-0.204123	0.100589	0.0122323	0.112989
ENSG00000163520	FBLN2	3	2968.96	0.345359	0.243588	0.0122594	0.11317
ENSG00000141337	ARSG	17	379.582	0.335541	0.242927	0.012286	0.113315
ENSG00000163661	PTX3	3	1000.91	0.328907	0.217824	0.0122901	0.113315
ENSG00000176022	B3GALT6	1	590.7	-0.320409	0.245565	0.0123312	0.113591
ENSG00000162419	GMEB1	1	766.122	-0.288532	0.187247	0.012338	0.113591
ENSG00000153094	BCL2L11	2	2681.84	0.219295	0.113655	0.0123429	0.113591
ENSG00000110079	MS4A4A	11	122.646	0.345642	0.456527	0.0123499	0.113591
ENSG00000119946	CNNM1	10	24.1434	0.117557	0.216952	0.0123682	0.11369
ENSG00000077150	NFKB2	10	743.83	0.319213	0.208683	0.0123881	0.113786
ENSG00000174460	ZCCHC12	X	27.366	0.121319	0.220934	0.0124004	0.113786
ENSG00000172985	SH3RF3	2	521.133	0.260956	0.144035	0.0124077	0.113786
ENSG00000157214	STEAP2	7	699.662	-0.352808	0.266394	0.0124087	0.113786
ENSG00000114013	CD86	3	74.4999	0.178562	0.330747	0.0124315	0.113927
ENSG00000234127	TRIM26	6	1838.06	-0.260092	0.154521	0.0124749	0.114255
ENSG00000232629	HLA-DQB2	6	20.8693	-0.0713112	0.17136	0.0124936	0.114273
ENSG00000134042	MRO	18	1510.55	-0.276688	0.165438	0.0124941	0.114273
ENSG00000146834	MEPCE	7	2227.26	-0.26158	0.156895	0.0124995	0.114273
ENSG00000011405	PIK3C2A	11	7196.4	-0.220925	0.107075	0.0125134	0.114331
ENSG00000184675	AMER1	X	553.853	-0.280946	0.173265	0.0125336	0.114447
ENSG00000151789	ZNF385D	3	563.21	0.340971	0.248181	0.0125422	0.114457
ENSG00000134817	APLNR	11	4308.03	-0.326132	0.281626	0.012566	0.114588
ENSG00000138604	GLCE	15	1260.17	-0.225326	0.117558	0.0125717	0.114588
ENSG00000144674	GOLGA4	3	11842.4	0.265558	0.149901	0.0126022	0.114744
ENSG00000076513	ANKRD13A	12	4435.71	0.277749	0.1598	0.0126113	0.114744
ENSG00000198894	CIPC	14	2371.73	0.315648	0.198196	0.0126115	0.114744
ENSG00000168685	IL7R	5	164.761	0.0841021	0.179904	0.0126345	0.114883
ENSG00000122687	MRM2	7	806.44	-0.317354	0.261506	0.0126418	0.114883
ENSG00000157625	TAB3	X	1992.03	-0.210548	0.106439	0.0126518	0.114904
ENSG00000109436	TBC1D9	4	1588.17	0.27621	0.152809	0.0126752	0.114984
ENSG00000161653	NAGS	17	144.712	0.414455	0.422864	0.0126757	0.114984
ENSG00000165626	BEND7	10	3304.35	-0.316791	0.212629	0.0126965	0.115103
ENSG00000094804	CDC6	17	470.058	-0.317575	0.487958	0.0127146	0.115199
ENSG00000197935	ZNF311	6	229.354	-0.328777	0.418111	0.0127376	0.115338
ENSG00000183196	CHST6	16	81.621	-0.358048	0.328898	0.0127666	0.115465
ENSG00000177943	MAMDC4	9	559.284	0.398696	0.430179	0.0127732	0.115465
ENSG00000240654	C1QTNF9	13	61.4589	0.195451	0.385067	0.0127745	0.115465
ENSG00000100744	GSKIP	14	811.73	-0.29025	0.192974	0.0127992	0.11562
ENSG00000177683	THAP5	7	1976.2	-0.249838	0.141207	0.0128112	0.115659
ENSG00000107560	RAB11FIP2	10	2281.86	-0.255081	0.147797	0.0128553	0.115988
ENSG00000163644	PPM1K	4	1597.8	0.246421	0.137603	0.0128713	0.116047
ENSG00000169508	GPR183	13	179.535	0.11906	0.219865	0.0128772	0.116047
ENSG00000161011	SQSTM1	5	9430.51	0.370536	0.292072	0.0128986	0.116172
ENSG00000177106	EPS8L2	11	1244.91	0.296384	0.186848	0.0129134	0.116236
ENSG00000103037	SETD6	16	948.031	-0.317602	0.222315	0.0130157	0.117054
ENSG00000105220	GPI	19	5421.08	0.280948	0.167008	0.0130198	0.117054
ENSG00000184489	PTP4A3	8	788.949	0.261216	0.147656	0.0130967	0.117627
ENSG00000148296	SURF6	9	2045.94	-0.29892	0.191564	0.013099	0.117627
ENSG00000081014	AP4E1	15	812.108	-0.317579	0.233522	0.0131891	0.118317
ENSG00000059728	MXD1	2	1117.61	0.279647	0.163094	0.0131926	0.118317
ENSG00000079387	SENP1	12	1331.51	-0.253551	0.14402	0.0131992	0.118317
ENSG00000198492	YTHDF2	1	2931.16	-0.259228	0.156823	0.0132737	0.118914
ENSG00000213020	ZNF611	19	691.97	-0.25845	0.155315	0.0132836	0.118918
ENSG00000078401	EDN1	6	133.008	0.402354	0.59648	0.0133022	0.118918
ENSG00000134987	WDR36	5	2367.95	-0.211439	0.110313	0.0133085	0.118918
ENSG00000179598	PLD6	17	300.179	0.326445	0.224177	0.0133094	0.118918
ENSG00000106211	HSPB1	7	4662.24	0.286188	0.176852	0.0133133	0.118918
ENSG00000158373	H2BC5	6	835.77	0.383232	0.370455	0.0133292	0.11899
ENSG00000282988			57.9849	0.232767	0.492681	0.0133521	0.119125
ENSG00000143942	CHAC2	2	61.941	-0.115734	0.212061	0.0133636	0.119157
ENSG00000168918	INPP5D	2	525.587	0.359138	0.290225	0.0134609	0.119811
ENSG00000188883	KLRG2	7	131.104	0.149066	0.265851	0.0134631	0.119811
ENSG00000148411	NACC2	9	691.015	-0.245805	0.140113	0.0134697	0.119811
ENSG00000087460	GNAS	20	71112.3	0.302447	0.197117	0.0134697	0.119811
ENSG00000205250	E2F4	16	881.755	-0.277047	0.177127	0.0134765	0.119811
ENSG00000166847	DCTN5	16	4782.51	-0.217414	0.115259	0.0135037	0.119982
ENSG00000184194	GPR173	X	252.326	0.300708	0.199486	0.0135384	0.120221
ENSG00000197798	FAM118B	11	468.255	-0.313718	0.231324	0.0135529	0.120279
ENSG00000250510	GPR162	12	194.621	0.362802	0.403606	0.0135892	0.120531
ENSG00000161265	U2AF1L4	19	292.193	0.290352	0.186494	0.0136563	0.121055
ENSG00000137709	POU2F3	11	47.1555	0.0843998	0.179847	0.0136752	0.121152
ENSG00000196233	LCOR	10	4211	-0.232808	0.118336	0.0136884	0.121198
ENSG00000163946	TASOR	3	5675.98	-0.272013	0.175432	0.0137094	0.121313
ENSG00000171320	ESCO2	8	437.822	-0.302583	0.39531	0.013726	0.121349
ENSG00000157538	VPS26C	21	1831.72	0.270913	0.16408	0.0137336	0.121349
ENSG00000163904	SENP2	3	2448.82	-0.223356	0.120282	0.0137374	0.121349
ENSG00000198373	WWP2	16	1946.94	0.223625	0.117326	0.0137726	0.121485
ENSG00000167384	ZNF180	19	896.13	-0.310567	0.259516	0.0137761	0.121485
ENSG00000049769	PPP1R3F	X	172.176	0.324579	0.236978	0.013777	0.121485
ENSG00000125775	SDCBP2	20	367.653	0.373469	0.32211	0.0138071	0.121681
ENSG00000165325	DEUP1	11	62.1451	-0.133609	0.237464	0.0138317	0.121757
ENSG00000174502	SLC26A9	1	110.644	0.120038	0.219962	0.0138318	0.121757
ENSG00000111913	RIPOR2	6	242.377	0.35303	0.694371	0.013856	0.121899
ENSG00000101811	CSTF2	X	551.223	-0.262518	0.158039	0.0138874	0.122104
ENSG00000151846	PABPC3	13	13.2491	-0.0592764	0.163143	0.0139405	0.122495
ENSG00000177426	TGIF1	18	1943.37	0.293335	0.201974	0.013948	0.122495
ENSG00000116701	NCF2	1	132.519	0.221226	0.406483	0.0139746	0.122658
ENSG00000174437	ATP2A2	12	15167.4	0.294575	0.185601	0.0139872	0.122698
ENSG00000256646			816.077	-0.294847	0.218218	0.0140245	0.122953
ENSG00000149418	ST14	11	3325.59	0.241783	0.128262	0.0140523	0.123074
ENSG00000067533	RRP15	1	1045.07	-0.299676	0.213439	0.0140576	0.123074
ENSG00000144021	CIAO1	2	3090.66	-0.199247	0.101078	0.0140626	0.123074
ENSG00000108064	TFAM	10	3038.07	-0.213531	0.113432	0.014075	0.123112
ENSG00000080845	DLGAP4	20	2240.42	0.249935	0.142488	0.0140949	0.123148
ENSG00000125107	CNOT1	16	10778.5	-0.233633	0.128694	0.0140954	0.123148
ENSG00000102384	CENPI	X	406.175	-0.321045	0.339659	0.0141469	0.123527
ENSG00000151229	SLC2A13	12	448.326	0.260206	0.154471	0.0141689	0.123648
ENSG00000131408	NR1H2	19	1168.49	0.213527	0.110594	0.014183	0.123699
ENSG00000119986	AVPI1	10	166.714	0.355536	0.329688	0.0141993	0.12377
ENSG00000089351	GRAMD1A	19	1335.65	0.293863	0.187447	0.0142143	0.12383
ENSG00000173013	CCDC96	4	57.8775	-0.208762	0.387563	0.0142534	0.1241
ENSG00000270181	BIVM-ERCC5	13	56.1704	-0.0577357	0.162742	0.0142837	0.124264
ENSG00000116095	PLEKHA3	2	1318.07	0.273127	0.163863	0.0142887	0.124264
ENSG00000113811	SELENOK	3	2038.03	0.234099	0.131556	0.0142987	0.12428
ENSG00000122085	MTERF4	2	1800.19	0.219294	0.114998	0.0143435	0.124598
ENSG00000285589			471.746	0.333576	0.264302	0.0143694	0.124751
ENSG00000187243	MAGED4B	X	1191.61	0.324159	0.288273	0.0144014	0.124958
ENSG00000099204	ABLIM1	10	7174.82	0.274539	0.167276	0.0144364	0.12519
ENSG00000138030	KHK	2	105.506	-0.25821	0.461555	0.0144646	0.125363
ENSG00000137693	YAP1	11	12050.1	0.172903	0.0823359	0.014477	0.125399
ENSG00000162194	LBHD1	11	116.095	-0.35142	0.369803	0.014497	0.1255
ENSG00000179331	RAB39A	11	7.24192	-0.0510144	0.1591	0.0145275
ENSG00000229676	ZNF492	19	110.196	-0.298505	0.428572	0.0145344	0.125736
ENSG00000119929	CUTC	10	493.644	0.256744	0.149739	0.0145502	0.125736
ENSG00000163072	NOSTRIN	2	409.151	-0.335215	0.278612	0.0145804	0.125736
ENSG00000155660	PDIA4	7	35119	0.273741	0.180631	0.0145861	0.125736
ENSG00000092853	CLSPN	1	579.315	-0.19998	0.357687	0.0145863	0.125736
ENSG00000221909	FAM200A	7	688.257	-0.311781	0.319604	0.0145939	0.125736
ENSG00000169964	TMEM42	3	339.163	0.334344	0.38898	0.0145939	0.125736
ENSG00000003137	CYP26B1	2	420.563	0.177009	0.325788	0.0145959	0.125736
ENSG00000178449	COX14	12	438.367	0.281909	0.170837	0.0145989	0.125736
ENSG00000143815	LBR	1	2404.61	-0.24745	0.149518	0.0146345	0.125963
ENSG00000120910	PPP3CC	8	852.723	0.265553	0.156989	0.014649	0.125963
ENSG00000196821	ILRUN	6	4372.25	0.206755	0.106005	0.0146501	0.125963
ENSG00000126070	AGO3	1	2579.27	0.277328	0.170704	0.0146728	0.126029
ENSG00000284691	LOC728743	7	355.526	0.325357	0.241614	0.0146776	0.126029
ENSG00000161649	CD300LG	17	172.706	0.371986	0.584441	0.0146838	0.126029
ENSG00000120594	PLXDC2	10	4963.06	0.277708	0.171565	0.0146911	0.126029
ENSG00000156218	ADAMTSL3	15	1118.06	0.365164	0.333998	0.0147568	0.126522
ENSG00000104064	GABPB1	15	1018.56	-0.263284	0.16563	0.0147716	0.126549
ENSG00000167470	MIDN	19	1801.48	-0.310687	0.25568	0.0147805	0.126549
ENSG00000159917	ZNF235	19	407.638	-0.308668	0.260862	0.0147871	0.126549
ENSG00000151208	DLG5	10	13471	0.284397	0.177245	0.0148049	0.126549
ENSG00000105976	MET	7	4080.86	0.378188	0.394011	0.0148203	0.126549
ENSG00000155666	KDM8	16	153.103	-0.318009	0.275484	0.0148235	0.126549
ENSG00000130528	HRC	19	346.041	0.366707	0.341317	0.0148264	0.126549
ENSG00000137507	LRRC32	11	1780.21	0.379379	0.467233	0.0148327	0.126549
ENSG00000114978	MOB1A	2	6835.8	-0.215662	0.116829	0.0148351	0.126549
ENSG00000188394	GPR21	9	22.2436	0.0805769	0.178087	0.0148684	0.126762
ENSG00000102890	ELMO3	16	378.819	0.317583	0.233523	0.0149027	0.126965
ENSG00000158615	PPP1R15B	1	3940.44	-0.248841	0.146429	0.014909	0.126965
ENSG00000160551	TAOK1	17	7702.55	-0.236132	0.1401	0.0149464	0.127212
ENSG00000076003	MCM6	2	1952.72	-0.307151	0.250842	0.0149707	0.127347
ENSG00000125398	SOX9	17	4134.91	-0.245816	0.137908	0.0150302	0.127782
ENSG00000162408	NOL9	1	1144.28	-0.270928	0.184311	0.0150709	0.128023
ENSG00000197863	ZNF790	19	417.487	-0.293578	0.228519	0.0150773	0.128023
ENSG00000136379	ABHD17C	15	822.305	0.223844	0.123133	0.0150839	0.128023
ENSG00000215012	RTL10	22	1486.34	-0.279928	0.212994	0.0150966	0.128059
ENSG00000101079	NDRG3	20	1591.47	0.188503	0.0940403	0.0151774	0.128673
ENSG00000173801	JUP	17	11317.7	0.300811	0.22392	0.0152029	0.128761
ENSG00000120896	SORBS3	8	2116.85	0.196757	0.100218	0.0152048	0.128761
ENSG00000125089	SH3TC1	4	596.429	0.290329	0.199272	0.0152403	0.12899
ENSG00000124702	KLHDC3	6	2713.11	0.269502	0.168523	0.0152634	0.129113
ENSG00000144233	AMMECR1L	2	1521.32	-0.204641	0.107095	0.0152731	0.129123
ENSG00000178445	GLDC	9	316.585	-0.264821	0.530342	0.0152934	0.129171
ENSG00000078098	FAP	2	459.025	0.295887	0.194357	0.0152958	0.129171
ENSG00000137812	KNL1	15	1217.56	-0.276024	0.192297	0.0153092	0.129179
ENSG00000185155	MIXL1	1	14.933	-0.0897443	0.185459	0.01532	0.129179
ENSG00000170955	CAVIN3	11	249.574	-0.279781	0.191229	0.0153223	0.129179
ENSG00000248098	BCKDHA	19	1302.75	0.297321	0.200188	0.0153565	0.129367
ENSG00000184863	RBM33	7	2688.86	0.312397	0.225937	0.0153616	0.129367
ENSG00000119684	MLH3	14	2519.44	-0.261596	0.164915	0.0153756	0.129413
ENSG00000183439	TRIM61	4	539.41	-0.313779	0.322137	0.0154125	0.129605
ENSG00000145819	ARHGAP26	5	1030.05	0.337671	0.252512	0.0154156	0.129605
ENSG00000031081	ARHGAP31	3	5720.1	-0.261194	0.166287	0.0154723	0.13001
ENSG00000109099	PMP22	17	1993.39	0.332978	0.259698	0.015494	0.13012
ENSG00000121903	ZSCAN20	1	430.065	-0.245858	0.146905	0.0155301	0.130222
ENSG00000155974	GRIP1	12	667.266	0.315902	0.249961	0.0155323	0.130222
ENSG00000164111	ANXA5	4	10149.3	0.177839	0.0855931	0.0155396	0.130222
ENSG00000170500	LONRF2	2	1470.82	0.357389	0.333085	0.0155405	0.130222
ENSG00000150594	ADRA2A	10	277.974	0.358929	0.535272	0.0155502	0.130232
ENSG00000185038	MROH2A	2	50.7551	0.219638	0.442739	0.0155741	0.130311
ENSG00000077942	FBLN1	22	3753.56	0.313728	0.224736	0.0155768	0.130311
ENSG00000188659	SAXO2	15	133.256	-0.319088	0.493715	0.015599	0.130424
ENSG00000115457	IGFBP2	2	1196.26	0.230098	0.131554	0.0156827	0.131052
ENSG00000166340	TPP1	11	4629.17	0.315255	0.229622	0.0156926	0.131062
ENSG00000159217	IGF2BP1	17	1426.61	-0.301317	0.341232	0.0157177	0.1312
ENSG00000175691	ZNF77	19	191.447	-0.305129	0.236163	0.0157457	0.131362
ENSG00000132359	RAP1GAP2	17	1083.31	0.290526	0.1999	0.0158159	0.131838
ENSG00000203783	PRR9	1	13.9317	-0.0547285	0.160596	0.0158202	0.131838
ENSG00000188732	FAM221A	7	247.371	0.267384	0.169464	0.0158315	0.13186
ENSG00000162522	KIAA1522	1	4037.72	0.234091	0.13145	0.015922	0.132483
ENSG00000213047	DENND1B	1	1920.72	-0.203305	0.107988	0.0159247	0.132483
ENSG00000140488	CELF6	15	255.548	0.363554	0.417656	0.0159326	0.132483
ENSG00000162688	AGL	1	3130.87	-0.213348	0.115796	0.0159864	0.132832
ENSG00000206530	CFAP44	3	707.565	-0.310811	0.373048	0.0159997	0.132832
ENSG00000109062	SLC9A3R1	17	2476.69	0.211325	0.113666	0.0160008	0.132832
ENSG00000157510	AFAP1L1	5	2196.58	0.30802	0.215071	0.0160644	0.133287
ENSG00000197008	ZNF138	7	872.271	0.226321	0.126423	0.0160845	0.133381
ENSG00000104131	EIF3J	15	3007.89	-0.188163	0.0963396	0.0161275	0.133634
ENSG00000181450	ZNF678	1	1314.88	-0.240427	0.144132	0.0161397	0.133634
ENSG00000172731	LRRC20	10	275.671	-0.307079	0.285435	0.0161415	0.133634
ENSG00000164902	PHAX	5	2134.4	-0.232665	0.136249	0.0161884	0.133914
ENSG00000110848	CD69	12	39.4791	0.124805	0.223416	0.0161929	0.133914
ENSG00000105708	ZNF14	19	964.72	-0.292088	0.355205	0.0162479	0.134295
ENSG00000197818	SLC9A8	20	705.221	-0.243135	0.147138	0.0163142	0.13477
ENSG00000136870	ZNF189	9	1756.29	-0.25401	0.163619	0.0163413	0.13492
ENSG00000081052	COL4A4	2	1178.64	0.269705	0.171398	0.0163768	0.135139
ENSG00000126368	NR1D1	17	547.977	0.0718593	0.170784	0.0163895	0.135171
ENSG00000133048	CHI3L1	1	7.23838	0.0681009	0.168832	0.0164245
ENSG00000198569	SLC34A3	9	38.0681	0.103622	0.197207	0.0164634	0.135704
ENSG00000187626	ZKSCAN4	6	540.548	-0.295871	0.246225	0.0164809	0.135704
ENSG00000197976	AKAP17A	X	2670.35	0.288431	0.18939	0.016481	0.135704
ENSG00000108231	LGI1	10	48.1815	0.32294	0.528397	0.0165234	0.135979
ENSG00000196116	TDRD7	9	654.633	-0.271678	0.189512	0.0165452	0.136086
ENSG00000118564	FBXL5	4	6936.83	-0.226313	0.127724	0.016568	0.136152
ENSG00000100697	DICER1	14	7180.51	-0.220224	0.11267	0.0165713	0.136152
ENSG00000214967	NPIPA7	16	270.928	-0.306708	0.272478	0.0165991	0.136256
ENSG00000163584	RPL22L1	3	930.834	0.294824	0.230491	0.016602	0.136256
ENSG00000005700	IBTK	6	4077.6	-0.17597	0.0884232	0.0166141	0.136282
ENSG00000144815	NXPE3	3	710.74	-0.312221	0.273592	0.0166271	0.136315
ENSG00000132854	KANK4	1	1584.99	-0.322417	0.29767	0.0166385	0.136335
ENSG00000124541	RRP36	6	653.412	-0.277423	0.201797	0.0167251	0.136907
ENSG00000066654	THUMPD1	16	4348.04	-0.22349	0.126129	0.0167264	0.136907
ENSG00000111450	STX2	12	1237.96	-0.270627	0.188777	0.01678	0.137186
ENSG00000162998	FRZB	2	350.182	0.33256	0.385222	0.0167842	0.137186
ENSG00000105171	POP4	19	882.506	-0.266062	0.184893	0.0167876	0.137186
ENSG00000108561	C1QBP	17	1771.75	-0.202174	0.108029	0.0168346	0.137419
ENSG00000140067	FAM181A	14	92.2366	-0.152222	0.262915	0.0168382	0.137419
ENSG00000135821	GLUL	1	49160.4	0.283012	0.181069	0.0168504	0.137419
ENSG00000181350	LRRC75A	17	564.5	-0.242398	0.147547	0.0168524	0.137419
ENSG00000163075	CFAP221	2	243.594	-0.314804	0.308311	0.0168892	0.137645
ENSG00000240563	L1TD1	1	134.321	-0.321978	0.392884	0.0169519	0.138082
ENSG00000137776	SLTM	15	5891.8	-0.233866	0.138055	0.0169667	0.138109
ENSG00000104112	SCG3	15	78.2161	-0.091659	0.187239	0.0169733	0.138109
ENSG00000162461	SLC25A34	1	86.7547	0.336422	0.424386	0.0170167	0.138387
ENSG00000087303	NID2	14	27336.7	0.245379	0.153651	0.0170385	0.13849
ENSG00000135116	HRK	12	21.6469	0.103217	0.198958	0.0170561	0.138525
ENSG00000125520	SLC2A4RG	20	2015.99	-0.194787	0.105213	0.0170611	0.138525
ENSG00000103381	CPPED1	16	994.966	-0.222355	0.127389	0.0170832	0.138618
ENSG00000174740	PABPC5	X	466.297	-0.283016	0.21033	0.0170955	0.138618
ENSG00000105738	SIPA1L3	19	2300.56	0.215339	0.116941	0.0170999	0.138618
ENSG00000013016	EHD3	2	533.666	-0.304347	0.281258	0.0171596	0.13901
ENSG00000105516	DBP	19	1060	0.266611	0.169061	0.0171666	0.13901
ENSG00000136271	DDX56	7	1875.43	0.237498	0.140186	0.0171758	0.13901
ENSG00000115364	MRPL19	2	2841.49	-0.203466	0.109663	0.017186	0.139019
ENSG00000138029	HADHB	2	5024.96	0.233383	0.135094	0.0172076	0.139119
ENSG00000104497	SNX16	8	950.213	0.303311	0.238829	0.0172278	0.139123
ENSG00000086015	MAST2	1	2186.83	0.262328	0.165832	0.0172343	0.139123
ENSG00000138074	SLC5A6	2	435.981	-0.271324	0.181652	0.0172357	0.139123
ENSG00000213588	ZBTB9	6	398.602	-0.283534	0.287566	0.0172473	0.139123
ENSG00000121350	PYROXD1	12	1282.65	-0.247328	0.149672	0.017254	0.139123
ENSG00000204217	BMPR2	2	9369.48	-0.202385	0.109327	0.0172691	0.13917
ENSG00000196437	ZNF569	19	802.969	-0.269576	0.195735	0.0172781	0.13917
ENSG00000065609	SNAP91	6	121.232	-0.179067	0.31254	0.0173008	0.139279
ENSG00000128891	CCDC32	15	836.041	0.217785	0.122313	0.0173393	0.139515
ENSG00000105568	PPP2R1A	19	6939.35	0.200391	0.106083	0.0173492	0.139519
ENSG00000206053	JPT2	16	4736.64	-0.24713	0.151962	0.0173582	0.139519
ENSG00000163293	NIPAL1	4	350.845	-0.305015	0.354437	0.0173714	0.139551
ENSG00000161036	LRWD1	7	274.395	-0.283903	0.210162	0.017411	0.139747
ENSG00000166167	BTRC	10	1941.64	-0.269436	0.204384	0.0174269	0.139747
ENSG00000127663	KDM4B	19	3558.68	0.200438	0.106916	0.0174293	0.139747
ENSG00000197576	HOXA4	7	170.004	0.319072	0.380583	0.0174326	0.139747
ENSG00000169057	MECP2	X	3908.63	0.254032	0.155159	0.0174651	0.139933
ENSG00000213079	SCAF8	6	4123.67	-0.238395	0.145552	0.0175287	0.140368
ENSG00000136982	DSCC1	8	218.116	-0.245597	0.364005	0.0175624	0.140528
ENSG00000198093	ZNF649	19	842.962	-0.278921	0.247076	0.0175671	0.140528
ENSG00000196449	YRDC	1	212.156	-0.285004	0.225133	0.0175777	0.140539
ENSG00000153064	BANK1	4	1266.07	-0.217578	0.123764	0.0175967	0.140616
ENSG00000269825	LOC122539214	19	249.779	-0.300943	0.316359	0.0176115	0.14066
ENSG00000152464	RPP38	10	408.245	-0.267457	0.188537	0.0176371	0.14073
ENSG00000070759	TESK2	1	246.311	0.255248	0.159227	0.0176388	0.14073
ENSG00000146374	RSPO3	6	719.051	0.323939	0.303848	0.0176979	0.141016
ENSG00000156603	MED19	11	407.461	-0.24961	0.161516	0.0177121	0.141016
ENSG00000079462	PAFAH1B3	19	382.898	-0.281121	0.230084	0.017715	0.141016
ENSG00000071575	TRIB2	2	2688.4	-0.257198	0.168416	0.0177173	0.141016
ENSG00000087301	TXNDC16	14	1437.75	0.199619	0.106085	0.0177211	0.141016
ENSG00000183423	LRIT3	4	12.2938	-0.0574092	0.161934	0.017723
ENSG00000006432	MAP3K9	14	690.236	-0.251352	0.162391	0.0178197	0.141626
ENSG00000136463	TACO1	17	445.68	-0.247733	0.157167	0.0178233	0.141626
ENSG00000166387	PPFIBP2	11	3753.61	0.304234	0.234866	0.0178258	0.141626
ENSG00000144476	ACKR3	2	1499.23	0.288069	0.215009	0.0178481	0.141626
ENSG00000136280	CCM2	7	453.397	-0.254651	0.171143	0.0178494	0.141626
ENSG00000152683	SLC30A6	2	1988.26	-0.269109	0.206181	0.0178538	0.141626
ENSG00000141068	KSR1	17	3222.6	0.298742	0.203075	0.0178635	0.141628
ENSG00000149257	SERPINH1	11	10773.9	0.205336	0.110417	0.0178802	0.141687
ENSG00000134001	EIF2S1	14	2954.72	-0.162139	0.0793933	0.0179169	0.141904
ENSG00000115112	TFCP2L1	2	5802	-0.317974	0.350846	0.0179313	0.141944
ENSG00000175567	UCP2	11	1226.44	0.321808	0.282313	0.017991	0.142342
ENSG00000072201	LNX1	4	1280.89	0.239671	0.144258	0.0180754	0.142935
ENSG00000088386	SLC15A1	13	218.548	-0.243891	0.432944	0.0181046	0.143092
ENSG00000114450	GNB4	3	3285.65	0.228411	0.131464	0.0181349	0.143222
ENSG00000068903	SIRT2	19	1457.15	0.249348	0.152842	0.0181447	0.143222
ENSG00000196313	POM121	7	2706.12	-0.172424	0.0877088	0.0181495	0.143222
ENSG00000052795	FNIP2	4	3926.96	0.33353	0.326515	0.0181712	0.143319
ENSG00000157734	SNX22	15	720.53	0.329835	0.389093	0.0182119	0.143565
ENSG00000104731	KLHDC4	16	724.196	-0.215838	0.122392	0.0182346	0.14367
ENSG00000160602	NEK8	17	434.525	0.281198	0.196068	0.0182655	0.143693
ENSG00000176619	LMNB2	19	3144.41	-0.244709	0.156066	0.018272	0.143693
ENSG00000124198	ARFGEF2	20	6100.6	0.231082	0.133917	0.0182729	0.143693
ENSG00000134504	KCTD1	18	807.591	-0.267558	0.200168	0.0182755	0.143693
ENSG00000080802	CNOT4	7	1759.58	-0.22964	0.140112	0.0183366	0.143971
ENSG00000256977	LIMS3	2	35.9331	0.132017	0.234935	0.0183434	0.143971
ENSG00000173210	ABLIM3	5	589.122	0.283378	0.190807	0.0183532	0.143971
ENSG00000276409	CCL14	17	1532.68	-0.269077	0.274251	0.0183583	0.143971
ENSG00000196361	ELAVL3	19	16.0254	-0.0366897	0.153231	0.0183673	0.143971
ENSG00000166747	AP1G1	16	5698.26	-0.2187	0.12771	0.0183677	0.143971
ENSG00000163684	RPP14	3	1161.97	-0.273778	0.200592	0.0183809	0.144
ENSG00000277363	SRCIN1	17	214.164	0.24692	0.434774	0.0183953	0.144038
ENSG00000170515	PA2G4	12	4389.93	-0.225255	0.129043	0.0184981	0.14466
ENSG00000196503	ARL9	4	47.9364	0.0784857	0.175782	0.0185119	0.14466
ENSG00000138785	INTS12	4	822.694	-0.223804	0.132791	0.018516	0.14466
ENSG00000103852	TTC23	15	1393.53	0.218247	0.125621	0.0185169	0.14466
ENSG00000082898	XPO1	2	14625.3	0.191058	0.101351	0.0185313	0.14466
ENSG00000258539			105.126	-0.257205	0.438123	0.0185319	0.14466
ENSG00000109107	ALDOC	17	93.9625	0.238841	0.453462	0.0185555	0.144764
ENSG00000214753	HNRNPUL2	11	6272.88	-0.211125	0.120015	0.0185644	0.144764
ENSG00000165671	NSD1	5	11588.8	-0.235663	0.139218	0.0185917	0.144794
ENSG00000167720	SRR	17	738.264	-0.297898	0.277119	0.0186023	0.144794
ENSG00000163710	PCOLCE2	3	73.438	0.108163	0.20274	0.0186058	0.144794
ENSG00000131558	EXOC4	7	3567.54	0.216051	0.123222	0.0186064	0.144794
ENSG00000005175	RPAP3	12	1563.61	-0.196862	0.106749	0.0186318	0.144917
ENSG00000182272	B4GALNT4	11	259.272	0.266626	0.376843	0.018648	0.144936
ENSG00000109689	STIM2	4	1630.18	-0.263862	0.183344	0.0186533	0.144936
ENSG00000254685	FPGT	1	2217.44	-0.266992	0.198371	0.0186865	0.145114
ENSG00000225950	NTF4	19	39.0051	0.0902023	0.183611	0.0186954	0.145114
ENSG00000166292	TMEM100	17	225.154	0.279377	0.219507	0.0187169	0.145207
ENSG00000288864	ARHGAP11A-SCG5	15	47.8764	-0.145015	0.249087	0.0187659	0.145498
ENSG00000130766	SESN2	1	211.687	-0.219564	0.339148	0.0187736	0.145498
ENSG00000116128	BCL9	1	2762.96	-0.195205	0.107084	0.0188029	0.14565
ENSG00000180667	YOD1	1	1376.14	0.261477	0.163571	0.0188173	0.145665
ENSG00000121644	DESI2	1	3739.26	0.173229	0.0889495	0.018824	0.145665
ENSG00000184014	DENND5A	11	3343.09	0.191775	0.102186	0.0188736	0.145974
ENSG00000067606	PRKCZ	1	2015.17	0.252828	0.169449	0.0189033	0.14613
ENSG00000104881	PPP1R13L	19	287.099	0.308064	0.26358	0.0189288	0.146137
ENSG00000254535	PABPC4L	4	924.327	-0.223071	0.13532	0.0189322	0.146137
ENSG00000178409	BEND3	6	374.211	-0.271697	0.4088	0.0189332	0.146137
ENSG00000123933	MXD4	4	3084.89	-0.263221	0.21027	0.0189456	0.146159
ENSG00000159403	C1R	12	2750.59	0.286989	0.203622	0.0189636	0.146223
ENSG00000170464	DNAJC18	5	855.403	0.272489	0.187158	0.0189851	0.146271
ENSG00000116350	SRSF4	1	3764.89	0.24046	0.146127	0.0190026	0.146271
ENSG00000179023	KLHDC7A	1	457.109	-0.197522	0.331655	0.0190043	0.146271
ENSG00000018189	RUFY3	4	4632.77	0.241153	0.146484	0.01902	0.146271
ENSG00000148331	ASB6	9	695.876	-0.237356	0.150218	0.0190234	0.146271
ENSG00000266338	NBPF15	1	2664.12	0.291263	0.337704	0.0190276	0.146271
ENSG00000133800	LYVE1	11	2780.55	0.26409	0.191049	0.0190541	0.1464
ENSG00000167768	KRT1	12	45.8858	0.110472	0.204386	0.0190797	0.146522
ENSG00000160305	DIP2A	21	2369.71	0.259501	0.173766	0.0191033	0.14663
ENSG00000183530	PRR14L	22	2808.96	-0.227941	0.139492	0.0191139	0.146637
ENSG00000128656	CHN1	2	328.332	-0.226439	0.1348	0.0191767	0.147035
ENSG00000133030	MPRIP	17	12181	0.275358	0.194392	0.0191916	0.147035
ENSG00000196151	WDSUB1	2	693.788	0.266138	0.180687	0.019195	0.147035
ENSG00000082269	FAM135A	6	982.77	-0.252453	0.181456	0.0192136	0.147104
ENSG00000215845	TSTD1	1	885.496	0.270464	0.19314	0.019237	0.147209
ENSG00000144354	CDCA7	2	688.024	-0.277401	0.225399	0.0192548	0.147271
ENSG00000197147	LRRC8B	1	1355.87	-0.234524	0.145266	0.0192747	0.147315
ENSG00000188906	LRRK2	12	715.258	0.298869	0.243495	0.01928	0.147315
ENSG00000167011	NAT16	7	74.6764	0.0988399	0.193924	0.0193064	0.147388
ENSG00000169116	PARM1	4	11979.4	0.311076	0.267393	0.0193091	0.147388
ENSG00000131242	RAB11FIP4	17	842.896	0.273749	0.210237	0.0193439	0.147478
ENSG00000095261	PSMD5	9	1857.68	-0.198745	0.106387	0.019345	0.147478
ENSG00000037749	MFAP3	5	2623.75	-0.207155	0.114207	0.01935	0.147478
ENSG00000198369	SPRED2	2	2835.84	0.234509	0.1411	0.0193628	0.147502
ENSG00000140153	WDR20	14	1176.16	-0.197899	0.109424	0.0193965	0.147684
[truncated: 13,558 more rows]
