# Supplementary material for: Multi-omics investigation of thyroid development and dysfunction in down syndrome
Source: Hum Mol Genet. 2026 Feb 23;35(4):ddag005. doi: 10.1093/hmg/ddag005 (PMC13036834; doi:10.1093/hmg/ddag005)
Supplement: SupplementalTable3_ddag005 [file supplementaltable3_ddag005.xlsx]

## Sheet: Sheet 1
Supplementary Table 3
Ensembl ID	Gene	Chromosome	baseMean	log2FoldChange	lfcSE	P-value	FDR
ENSG00000178919	FOXE1	9	19068.5	-1.06585	0.190241	6.97646e-10	2.09294e-08
ENSG00000009765	IYD	6	154920	-0.690224	0.24087	0.000206172	0.0024737
ENSG00000211448	DIO2	14	117481	-0.782669	0.322116	0.00024737	0.0024737
ENSG00000042832	TG	8	1.66831e+06	0.403431	0.250793	0.00762961	0.0572221
ENSG00000087460	GNAS	20	71112.3	0.302447	0.197117	0.0134697	0.0808182
ENSG00000187742	SECISBP2	9	2468.21	-0.199063	0.116111	0.0238803	0.0944146
ENSG00000126351	THRA	17	2589.5	0.213111	0.126333	0.0243651	0.0944146
ENSG00000140274	DUOXA2	15	1186.82	-0.155024	0.196816	0.0797344	0.256249
ENSG00000197406	DIO3	14	266.046	-0.10586	0.184699	0.0826609	0.256249
ENSG00000184058	TBX1	22	355.082	0.145129	0.176122	0.103855	0.285503
ENSG00000091137	SLC26A4	7	19027.3	-0.136934	0.176389	0.110517	0.285503
ENSG00000065320	NTN1	17	164.797	-0.0859706	0.161613	0.181574	0.420713
ENSG00000134690	CDCA8	1	394.156	-0.104306	0.143394	0.189999	0.420713
ENSG00000136352	NKX2-1	14	8758.19	0.0960398	0.0969961	0.219094	0.426144
ENSG00000140279	DUOX2	15	17921.2	0.0842179	0.155703	0.219945	0.426144
ENSG00000101162	TUBB1	20	288.72	0.0675791	0.153458	0.250482	0.443319
ENSG00000100991	TRPC4AP	20	2590.32	0.0900383	0.1106	0.257411	0.443319
ENSG00000211452	DIO1	1	634.27	-0.0223992	0.147926	0.282043	0.448364
ENSG00000105641	SLC5A5	19	7710.03	-0.0289261	0.148489	0.289267	0.448364
ENSG00000137857	DUOX1	15	8632.92	0.0704948	0.125064	0.375666	0.554554
ENSG00000101384	JAG1	20	3124.45	0.0594424	0.131627	0.422195	0.594911
ENSG00000147606	SLC26A7	8	100515	0.0370822	0.109717	0.508417	0.685258
ENSG00000105997	HOXA3	7	286.112	0.0350955	0.131199	0.594096	0.746423
ENSG00000165409	TSHR	14	27228.4	0.0381143	0.0993546	0.601954	0.746423
ENSG00000140254	DUOXA1	15	3398.08	0.0327552	0.111491	0.680779	0.811698
ENSG00000151090	THRB	3	694.693	-0.0131372	0.103229	0.857987	0.947745
ENSG00000128294	TPST2	22	3449.99	0.0115705	0.109394	0.88706	0.947745
ENSG00000115705	TPO	2	67369.2	0.00968933	0.119039	0.893572	0.947745
ENSG00000125618	PAX8	2	38358.1	0.00682732	0.123252	0.922587	0.947745
ENSG00000107249	GLIS3	9	7781.68	-0.00150108	0.106506	0.947745	0.947745
