# Supplementary material for: Multi-omics investigation of thyroid development and dysfunction in down syndrome
Source: Hum Mol Genet. 2026 Feb 23;35(4):ddag005. doi: 10.1093/hmg/ddag005 (PMC13036834; doi:10.1093/hmg/ddag005)
Supplement: SupplementalTable4_ddag005 [file supplementaltable4_ddag005.xlsx]

## Sheet: GO BP
Supplementary Table 4 (GO BP pathways)
pathway	pval	padj	log2err	ES	NES	size	leadingEdge
GOBP_CELL_ADHESION	4.81131e-18	1.99092e-14	1.09593	0.326612	1.81102	1277	JAM2, CXCR4, ICOSLG, HBB, COL18A1, RARA, APP, ARG2, AZU1, FLCN, BCL6, F2RL3, SERPINE1, ICAM5, EFNA1, DPT, IL1RN, COL6A1, PCDH18, ITGA3, SDC4, CSRP1, NPNT, MAD2L2, PTPRU, PCDHGC3, CD55, PAWR, TJP3, PCDHGA5, PIK3R6, CD300A, TIAM1, ADORA2A, CD9, CAV1, STXBP1, ST6GAL1, IGFBP7, THBS1, FOXO3, CCDC80, ITGA8, ARHGAP6, COL6A2, IL32, CLDN5, VSIR, S100A8, PPP1R12A, PLXNB1, PXN, ANXA1, ZFP36L1, CYP1B1, ST3GA…
GOBP_HOMEOSTATIC_PROCESS	9.89942e-17	2.04819e-13	1.05746	0.316155	1.76165	1372	PIM3, IRS2, ADM, STC1, JAM2, SLC4A1, PDK4, ALAS2, SLC25A37, CXCR4, BPGM, ABCG1, FGF23, SCNN1A, APP, TSC22D3, PLCD1, BNIP3, MYLIP, FLCN, BCL6, F2RL3, RIPK3, ARRDC3, AHSP, ANKRD9, HDAC9, SLC2A1, WHRN, SLC29A1, HMGB2, CAMK2D, SCNN1G, ANGPTL4, CACNB2, ACADVL, INSR, ABHD4, TRAF3IP2, FAS, ATP6V1H, AQP1, KDM3A, CNNM2, YBX2, TJP3, PPARGC1A, KLF15, TFF3, CLIC2, SNX5, CRTC2, ADORA2A, SLC1A1, CRY1, CAV1, BA…
GOBP_RESPONSE_TO_OXYGEN_CONTAINING_COMPOUND	6.27574e-16	8.65634e-13	1.02767	0.306998	1.71336	1438	PIM3, IRS2, CBS, PFKL, HGF, ADM, STC1, NRIP1, PDK4, HDAC5, CXCR4, PIM1, IFNAR1, HBB, RORC, PLAT, CPEB4, FGF23, RARA, SCNN1A, C5AR1, APP, HBA1, BNIP3, SERPINE1, INHBB, RIPK3, AKAP12, HDAC9, SLC2A1, COL6A1, SLC29A1, MPO, GRB7, HMGB2, CAMK2D, SCNN1G, FBXO32, HSD11B2, PER1, CDKN1B, KLF9, HTR1F, ABCC1, ERRFI1, TFAP4, NAMPT, INSR, TNFRSF1B, LGMN, DDIT4, CD55, AQP1, PAWR, NOD1, CPEB1, KLF15, RRAGC, TGFB…
GOBP_CELL_ACTIVATION	2.25182e-14	2.32951e-11	0.975995	0.338228	1.83845	901	IRS2, DLL4, HDAC5, ICOSLG, HBB, RORC, PLAT, RARA, C5AR1, APP, NDRG1, IFNGR2, ARG2, AZU1, BCL6, F2RL3, RIPK3, AKAP12, HDAC9, SDC4, SAMSN1, CSRP1, MAD2L2, TNFRSF1B, TRAF3IP2, CD55, PAWR, PIK3R6, RAB29, CD300A, VAMP2, CMTM7, ADORA2A, CD9, POU2AF1, CAV1, STXBP1, THBS1, FOXO3, BLNK, VSIR, NFIL3, CLC, IRF2BP2, BID, STAT3, ANXA1, ZFP36L1, PTGER4, CD200, SNCA, HLA-E, STAT6, FGF10, SOD1, PTGDS, ABL1, LMBR…
GOBP_POSITIVE_REGULATION_OF_MULTICELLULAR_ORGANISMAL_PROCESS	6.8848e-14	5.69786e-11	0.954542	0.302117	1.68285	1360	IRS2, HGF, ADM, CXCR4, FST, PIM1, ICOSLG, PLAT, RARA, C5AR1, APP, AZU1, RAB7B, SETD4, BCL6, PANX2, SERPINE1, INHBB, AKAP12, FBXO31, HMGB2, CAMK2D, ANGPTL4, NPNT, RFTN1, MAD2L2, BCL7A, ABCA7, TNFRSF1B, CD55, AQP1, OBSL1, NOD1, KDM3A, YBX2, PPARGC1A, PIK3R6, TIAM1, TGFB3, SNX5, BTG1, ADORA2A, SLC1A1, POU2AF1, CAV1, STXBP1, THBS1, FOXO3, SDCBP, RGS4, TPPP, VSIR, SLC27A1, SINHCAF, SASH1, ACSL1, PDE4B…
GOBP_REGULATION_OF_LOCOMOTION	3.3111e-13	1.95733e-10	0.932595	0.327786	1.78205	898	IRS2, HGF, STC1, JAM2, DLL4, HDAC5, CXCR4, MTUS1, FGF23, C5AR1, APP, IGFBP3, AZU1, FLCN, SERPINE1, RIPK3, ARRDC3, AKAP12, FBXO31, EFNA1, MARVELD3, HDAC9, CXCL16, IGSF10, ITGA3, SDC4, GRB7, ATOH8, PTPRU, INSR, LGMN, AQP1, CD300A, TIAM1, ADORA2A, CD9, CAV1, ST6GAL1, THBS1, FOXO3, SDCBP, CLDN5, VSIR, SINHCAF, SASH1, SP100, STAT5A, PLXNB1, STAT3, SEMA3B, ANXA1, FGF7, CYP1B1, ST3GAL4, PTGER4, CD200, T…
GOBP_RESPONSE_TO_ENDOGENOUS_STIMULUS	6.30121e-13	3.2593e-10	0.921426	0.292505	1.6324	1432	IRS2, HGF, ADM, STC1, PDK4, DLL4, HDAC5, CXCR4, FST, PLAT, CPEB4, FGF23, RARA, SCNN1A, HTRA3, APP, MTSS2, FLCN, INHBB, GABRB3, HDAC9, IL1RN, SLC2A1, COL6A1, ITGA3, GRB7, HMGB2, SCNN1G, FBXO32, HSD11B2, PER1, CDKN1B, NPNT, KLF9, HTR1F, ABCC1, PTPRU, ERRFI1, TFAP4, HHIP, NAMPT, INSR, TNFRSF1B, LGMN, DDIT4, AQP1, NOD1, KDM3A, CPEB1, CDKN1C, KLF15, RRAGC, TGFB3, TIMP3, VAMP2, DENND4C, SNX5, PDE2A, BT…
GOBP_REGULATION_OF_CELL_POPULATION_PROLIFERATION	6.64027e-12	2.74774e-09	0.887075	0.290327	1.61801	1373	BTG3, IRS2, SOX7, ADM, DLL4, PIM1, ICOSLG, COL18A1, FGF23, RARA, C5AR1, APP, MORC3, IGFBP3, NDRG1, ARG2, SETD4, FLCN, BCL6, RIPK3, MARVELD3, DPT, SDC4, NUPR1, HMGB2, IRF6, ATOH8, CDKN1B, VGLL4, KLF9, BCL7A, PTPRU, ERRFI1, TFAP4, NAMPT, INSR, TNFRSF1B, LGMN, CD55, AQP1, PAWR, CDKN1C, PPARGC1A, CD300A, TIAM1, TGFB3, PAXBP1, BTG1, ADORA2A, CD9, CAV1, ST6GAL1, IGFBP7, HMGN1, THBS1, SDCBP, CLDN5, VSIR…
GOBP_APOPTOTIC_PROCESS	1.35122e-11	4.52999e-09	0.875325	0.280632	1.57683	1610	PIM3, SRGN, IRS2, CBS, HGF, ADM, PDK4, CXCR4, PIM1, AKAP1, CPEB4, RARA, APP, TSC22D3, IGFBP3, ARG2, AZU1, BNIP3, FLCN, BCL6, SERPINE1, INHBB, SON, RIPK3, AKAP12, EFNA1, UBE2B, MPO, BNIP3L, NUPR1, TNFRSF10B, HMGB2, PTTG1IP, CAMK2D, ANGPTL4, CDKN1B, HS1BP3, TFAP4, HHIP, TNFRSF1B, PCDHGC3, TRAF3IP2, FAS, LGMN, DDIT4, AQP1, PAWR, NOD1, PPARGC1A, RRAGC, TGFB3, TIMP3, CLIP3, SIAH2, CRYAB, BTG1, ADORA2A…
GOBP_CHROMOSOME_ORGANIZATION	1.53262e-11	4.52999e-09	0.863415	-0.330811	-1.84018	575	GEN1, MEI4, HECW2, CHAMP1, MIS12, TWNK, CEP192, GAR1, CCNE1, ERCC4, VPS4B, G3BP1, USP44, RRS1, MAP3K4, TUBG1, DDX3X, APC, MTERF1, WRN, DCLRE1B, ZMPSTE24, MAP10, REC8, PPP1R10, MAP9, PCNA, CDC16, TFIP11, SLX4, MCM7, FEN1, EID3, DHX9, SEH1L, BAZ1B, DDX1, ACTR5, CCNE2, SMARCA5, CDC6, TASOR, ESCO2, CENPI, MCM6, MLH3, DSCC1, RAN, MAPT, HFM1, FBXO5, BCL7B, TERF2, NDC1, SMC1A, SYCE1, YLPM1, HSPA2, ZW10,…
GOBP_LEUKOCYTE_PROLIFERATION	1.48817e-11	4.52999e-09	0.863415	0.437691	2.14463	265	IRS2, ICOSLG, ARG2, BCL6, RIPK3, SDC4, TNFRSF1B, CD55, PAWR, CD300A, ST6GAL1, VSIR, CLC, BID, ANXA1, HLA-E, STAT6, FGF10, ABL1, LMBR1L, CSF2RA, CD24, MIF, SLC4A2, NFATC2, SLC11A1, CD86, IL7R, GPR183, INPP5D, SELENOK, DLG5, LRRC32, IGFBP2, BCL2L1, BST1, DHPS, BTN2A2, GREM1, TCIRG1, MEF2C, NMB, GPNMB, CCND3, HLA-DPB1, CDKN1A, LEF1, CD274, TFRC, LGALS3, EMP2, PTPN22, PKN1, BST2, TICAM1, RPS3, SPTA1,…
GOBP_REGULATION_OF_MULTICELLULAR_ORGANISMAL_DEVELOPMENT	1.26974e-11	4.52999e-09	0.875325	0.296396	1.64067	1193	SRGN, HGF, ADM, JAM2, DLL4, CXCR4, FST, PIM1, FGF23, RARA, C5AR1, ISM1, LILRB3, RAB7B, BCL6, SERPINE1, FBXO31, EFNA1, NUPR1, HMGB2, ATOH8, ANGPTL4, CDKN1B, VGLL4, ERRFI1, BHLHE40, INSR, TNFRSF1B, MBIP, AQP1, IFRD1, OBSL1, MAFF, CDKN1C, H4C15, PIK3R6, TIAM1, BTG1, CAV1, FAXDC2, THBS1, FOXO3, RGS4, TPPP, CLDN5, VSIR, PHOSPHO1, SASH1, LOX, SP100, PPP1R12A, PLXNB1, EGLN1, LRRTM2, STAT3, LRRC17, SEMA3…
GOBP_DNA_METABOLIC_PROCESS	2.36408e-11	4.89128e-09	0.863415	-0.288122	-1.67189	957	GEN1, MEI4, FAM111B, EXOG, FOS, TWNK, CHRNA4, SFPQ, UBE2N, GAR1, CCNE1, ERCC4, EXO5, SPRTN, TIPIN, PRMT6, MAP3K4, ERCC6L2, TADA2B, RAG1, CYREN, E2F8, MAP2K4, FUS, ORC5, HNRNPAB, RNASEH1, WRN, DCLRE1B, ATRIP, ZMPSTE24, THAP9, REC8, PPP1R10, TAF5L, KPNA2, BMI1, KLHL15, PCNA, TFIP11, SLX4, CDC7, POLE2, MCM7, FEN1, EID3, DHX9, RFWD3, NEIL3, DDX1, ACTR5, CCNE2, CGAS, INIP, SMARCA5, TSN, CDC6, ESCO2, S…
GOBP_DNA_REPAIR	2.26049e-11	4.89128e-09	0.863415	-0.333696	-1.8588	563	GEN1, CHRNA4, SFPQ, UBE2N, ERCC4, EXO5, SPRTN, PRMT6, ERCC6L2, TADA2B, CYREN, FUS, WRN, DCLRE1B, ATRIP, ZMPSTE24, REC8, TAF5L, KLHL15, PCNA, TFIP11, SLX4, CDC7, POLE2, MCM7, FEN1, EID3, DHX9, RFWD3, NEIL3, DDX1, ACTR5, CGAS, INIP, SMARCA5, ESCO2, CLSPN, TAOK1, MCM6, MLH3, ING3, BCL7B, TERF2, SMC1A, SMARCAD1, FIGNL1, PWWP3A, TDG, MCRS1, PARG, DYRK1B, TAF2, MAGEF1, XPA, UBE2V1, PAXIP1, PBRM1, BRIP1…
GOBP_DNA_REPLICATION	2.04616e-11	4.89128e-09	0.863415	-0.412247	-2.11224	267	GEN1, FAM111B, TWNK, CCNE1, TIPIN, E2F8, MAP2K4, ORC5, RNASEH1, WRN, ZMPSTE24, PCNA, SLX4, CDC7, POLE2, MCM7, FEN1, DHX9, RFWD3, ACTR5, CCNE2, SMARCA5, CDC6, ESCO2, SENP2, MCM6, LRWD1, DSCC1, FBXO5, TERF2, USP37, MCRS1, ORC2, WDHD1, BRCA2, BRCA1, OBI1, SSBP1, WAPL, GMNN, MCM4, ALYREF, GINS4, TEFM, CHAF1A, MMS22L, REV1, CCNA2, RMI1, MCMBP, GINS2, GLI1, TERF1, BARD1, DNA2, POLQ, METTL4, GINS1, RFC2…
GOBP_IMMUNE_RESPONSE	2.089e-11	4.89128e-09	0.863415	0.293484	1.62618	1237	CXCR4, H2BC21, IFNAR1, ICOSLG, RORC, AKAP1, RARA, C5AR1, APP, MORC3, IFNGR2, ARG2, LILRB3, AZU1, RAB7B, BCL6, RIPK3, CXCL16, IL1RN, SAMSN1, HMGB2, RFTN1, MAD2L2, OPTN, TNFRSF1B, TRAF3IP2, FAS, IL10RB, CD55, PAWR, NOD1, PIK3R6, RAB29, CD300A, TGFB3, EPG5, VAMP2, N4BP3, POU2AF1, CAV1, STXBP1, ST6GAL1, IFI27, THBS1, BLNK, IL32, VSIR, H2BC8, NFIL3, S100A8, MAP2K7, SP100, PDE4B, CLC, STAT3, ANXA1, LTB…
GOBP_NCRNA_METABOLIC_PROCESS	1.98466e-11	4.89128e-09	0.863415	-0.329437	-1.83236	572	TP53RK, LCMT2, TRMT5, TOE1, FOS, METTL2A, EBNA1BP2, SRSF3, GAR1, ICE1, POP1, DPH3, HENMT1, SLFN12, RRS1, MARS2, RPAP2, TRMT6, TUT4, SNAPC5, POLR1B, GTF3C4, PUS3, DGCR8, UTP3, MOCS3, GON7, DDX3X, TRMT12, ZC3H4, ELAC1, ZMPSTE24, TRMT10C, NOP2, INTS6, PPARA, NCBP2, GATC, DDX52, DIS3L, DDX1, SRFBP1, RTCB, EXOSC9, UTP20, PTCD1, WDR3, TSN, CLP1, MEPCE, MRM2, YTHDF2, WDR36, RRP15, SOX9, NOL9, DICER1, RR…
GOBP_NEGATIVE_REGULATION_OF_MULTICELLULAR_ORGANISMAL_PROCESS	2.22456e-11	4.89128e-09	0.863415	0.315195	1.71482	912	SRGN, HGF, ADM, STC1, JAM2, DLL4, HDAC5, PLAT, FGF23, RARA, ISM1, ARG2, LILRB3, MYLIP, FLCN, BCL6, SERPINE1, INHBB, ARRDC3, EFNA1, MARVELD3, HDAC9, SDC4, SAMSN1, CDKN1B, VGLL4, MAD2L2, ERRFI1, TNFRSF1B, LGMN, IFRD1, PAWR, CD300A, TGFB3, ADORA2A, CD9, CRY1, THBS1, RGS4, TFPI, CLDN5, VSIR, SINHCAF, SP100, PDE4B, LRRC17, SEMA3B, ANXA1, PTGER4, NFATC4, GDF15, CD200, TET1, CDKL3, SAV1, FOXO4, TACSTD2,…
GOBP_RNA_PROCESSING	2.87619e-11	5.66746e-09	0.863415	-0.294046	-1.69387	882	HSPA8, PDE12, RBM12, RPS26, FASTKD5, TP53RK, LCMT2, TRMT5, TOE1, METTL2A, EBNA1BP2, SRSF3, SFPQ, SF3B4, SSU72, GAR1, TGS1, CSTF2T, RBMXL1, POP1, DPH3, HENMT1, RBM3, RRS1, DDX20, LARP6, TADA2B, TRMT6, TUT4, CPSF6, FUS, RBMX, PUS3, DGCR8, UTP3, MOCS3, HNRNPM, GON7, DDX3X, TRMT12, WDR77, ELAC1, ZMPSTE24, RBM15B, TRMT10C, NOP2, RBM15, TAF5L, SF1, BCAS2, TFIP11, INTS6, DHX9, NCBP2, CSTF1, GPATCH1, CPS…
GOBP_BIOLOGICAL_PROCESS_INVOLVED_IN_INTERSPECIES_INTERACTION_BETWEEN_ORGANISMS	8.1426e-11	1.34776e-08	0.839089	0.290449	1.61077	1240	ADM, GYPA, CXCR4, H2BC21, IFNAR1, AKAP1, BPGM, SLC3A2, RARA, C5AR1, MORC3, IFNGR2, ARG2, AZU1, BNIP3, RAB7B, SERPINE1, INHBB, RIPK3, AKAP12, CXCL16, MPO, BNIP3L, HMGB2, RFTN1, OPTN, TFAP4, INSR, TNFRSF1B, TRAF3IP2, IL10RB, DDIT4, CD55, RNASE4, AQP1, NOD1, NAALADL2, PIK3R6, RAB29, CD300A, TMPRSS2, EPG5, VAMP2, N4BP3, POU2AF1, CAV1, STXBP1, IFI27, CCDC80, H2BC8, SASH1, KCNJ8, NOS1, S100A8, MAP2K7, …
GOBP_NEGATIVE_REGULATION_OF_RESPONSE_TO_STIMULUS	1.83407e-10	2.71049e-08	0.826657	0.280599	1.56438	1404	PIM3, HGF, ADM, DLL4, FST, PLAT, HTRA3, IGFBP3, USP25, ARG2, RAB7B, FLCN, BCL6, PDE10A, SERPINE1, ARRDC3, EFNA1, MARVELD3, IL1RN, UBE2B, DACT1, ITGA3, GRB7, SAMSN1, HMGB2, PTTG1IP, PER1, VGLL4, MAD2L2, PTPRU, OPTN, ERRFI1, ABCA7, HHIP, TNFRSF1B, LGMN, DDIT4, CD55, DHRS3, LZTS2, CISH, PAWR, CD300A, TGFB3, TIMP3, RCAN1, SIAH2, SNX5, PDE2A, ADORA2A, DVL1, CD9, CRY1, CAV1, ST6GAL1, THBS1, CNKSR3, RGS…
GOBP_PHOSPHORYLATION	2.24889e-10	3.20893e-08	0.826657	0.273348	1.53348	1576	PIM3, IRS2, CBS, PFKL, HGF, SLC4A1, PDK4, AK4, PDXK, RIPK4, PIM1, PIP5K1B, SH3BP5, BPGM, C9orf72, FGF23, RARA, C5AR1, APP, MORC3, IGFBP3, PFKFB3, COQ8A, AZU1, FLCN, AKAP13, INHBB, RIPK3, EFNA1, SDC4, SAMSN1, NUPR1, TNFRSF10B, CAMK2D, SH2D3A, DIRAS2, CDKN1B, MAD2L2, ERRFI1, KNDC1, TFAP4, INSR, FAS, DDIT4, LDHA, CDKN1C, STK32A, PIK3R6, CD300A, TGFB3, CLIP3, EIF2A, DGUOK, ADORA2A, DVL1, SLC1A1, CAV1…
GOBP_RESPONSE_TO_BACTERIUM	2.77855e-10	3.83254e-08	0.814036	0.356497	1.84949	472	ADM, H2BC21, IFNAR1, RARA, C5AR1, ARG2, AZU1, BNIP3, SERPINE1, AKAP12, MPO, HMGB2, OPTN, TNFRSF1B, CD55, RNASE4, AQP1, NOD1, NAALADL2, RAB29, CAV1, CCDC80, H2BC8, SASH1, KCNJ8, NOS1, S100A8, MAP2K7, PDE4B, LPL, ABCA1, PTGER4, SNCA, GBP2, HLA-E, NQO1, FGF10, VIM, S100A9, ABL1, GBP4, RBCK1, FOXP1, CTSG, BAIAP2, ASS1, CD24, S100A14, MIF, SLC17A5, DEFA3, H2BC6, SLC11A1, ARID5A, PLSCR4, CD86, IL7R, ED…
GOBP_REGULATION_OF_INTRACELLULAR_SIGNAL_TRANSDUCTION	7.80219e-10	1.00892e-07	0.801216	0.275946	1.54253	1510	CBS, HGF, GPAT3, PIP5K1B, C9orf72, FGF23, C5AR1, APP, IGFBP3, FLCN, BCL6, F2RL3, PDE10A, AKAP13, RIPK3, ARRDC3, AKAP12, EFNA1, MARVELD3, UBE2B, DACT1, ITGA3, NUPR1, TNFRSF10B, PTTG1IP, PER1, DIRAS2, NPNT, VGLL4, TMED4, OPTN, ERRFI1, ABCA7, INSR, MBIP, TRAF3IP2, FAS, DDIT4, NOD1, PIK3R6, CD300A, RRAGC, ITSN1, TIAM1, TGFB3, TIMP3, RCAN1, DENND4C, PDE2A, CRY1, CAV1, THBS1, CNKSR3, SDCBP, DYRK1A, HIC…
GOBP_DNA_TEMPLATED_DNA_REPLICATION	8.40355e-10	1.05375e-07	0.801216	-0.468774	-2.25655	157	GEN1, TWNK, CCNE1, TIPIN, E2F8, ORC5, WRN, ZMPSTE24, PCNA, CDC7, POLE2, MCM7, FEN1, RFWD3, CCNE2, CDC6, SENP2, MCM6, LRWD1, DSCC1, FBXO5, TERF2, ORC2, WDHD1, BRCA2, BRCA1, SSBP1, GMNN, MCM4, ALYREF, GINS4, TEFM, MMS22L, MCMBP, GINS2, TERF1, BARD1, DNA2, POLQ, METTL4, GINS1, RFC2, CHTF8, ORC1, GINS3, RBBP8, ZNF830, PARP1, BLM, NBN, ATAD5, RPA1, MCM5, RFC4, E2F7, INO80, MCM3, CDK2AP1, RAD50, CAMSAP…
GOBP_DEFENSE_RESPONSE	9.53024e-10	1.13852e-07	0.788187	0.281526	1.56135	1276	HGF, ADM, HDAC5, CXCR4, H2BC21, IFNAR1, ICOSLG, AKAP1, BPGM, C5AR1, APP, MGLL, MORC3, IFNGR2, ARG2, LILRB3, AZU1, BNIP3, RAB7B, SETD4, BCL6, SERPINE1, INHBB, RIPK3, HDAC9, CXCL16, IL1RN, MPO, BNIP3L, NUPR1, TNFRSF10B, HMGB2, PER1, RFTN1, ABCC1, OPTN, TNFRSF1B, TRAF3IP2, IL10RB, DDIT4, CD55, RNASE4, AQP1, NOD1, PIK3R6, CD300A, EPG5, VAMP2, N4BP3, PDE2A, ADORA2A, SLC1A1, CAV1, STXBP1, IFI27, THBS1,…
GOBP_RECOMBINATIONAL_REPAIR	1.37052e-09	1.49243e-07	0.788187	-0.446364	-2.16483	168	GEN1, SFPQ, UBE2N, ERCC4, FUS, WRN, REC8, KLHL15, SLX4, CDC7, MCM7, FEN1, EID3, RFWD3, CGAS, INIP, MCM6, ING3, FIGNL1, MAGEF1, XRCC3, AUNIP, NSMCE3, BRCA2, SMC6, BRCA1, MCM4, GINS4, MMS22L, USP51, RMI1, PSMD14, GINS2, NABP2, WRAP53, EPC2, PIAS4, RAD51C, ERCC6, SLF2, POLQ, ACTL6A, SWSAP1, RBBP8, PARP1, PPP4C, BLM, NBN, TOP3A, EPC1, RPA1, MCM5, KDM1A, INO80, RUVBL1, AP5S1, MCM3, HUS1, EP400, RNF138…
GOBP_RESPONSE_TO_OXYGEN_LEVELS	1.35061e-09	1.49243e-07	0.788187	0.403439	1.98587	286	CBS, ADM, STC1, AK4, ALAS2, CXCR4, PLAT, CPEB4, NDRG1, BNIP3, SLC2A1, SLC29A1, BNIP3L, ANGPTL4, HSD11B2, CDKN1B, FAS, DDIT4, AQP1, CPEB1, TGFB3, CRYAB, SLC1A1, CAV1, THBS1, PLOD1, NOS1, EGLN1, EGLN3, ZFP36L1, KCNK3, NOL3, KCNA5, CAT, PLOD2, PML, CD24, PDK1, SLC2A4, ENO1, TGFBR3, TSC1, EDN1, MECP2, UCP2, SIRT2, PTGIS, EEF2K, HSP90B1, MMP14, LPAR1, LIMD1, ATP6V1G1, ACTN4, HILPDA, HSF1, ERO1A, PDLIM…
GOBP_NEGATIVE_REGULATION_OF_SIGNALING	1.57161e-09	1.66752e-07	0.788187	0.285124	1.57853	1182	PIM3, PFKL, HGF, ADM, DLL4, FST, FGF23, HTRA3, IGFBP3, RAB7B, FLCN, BCL6, PDE10A, SERPINE1, INHBB, ARRDC3, EFNA1, MARVELD3, IL1RN, UBE2B, DACT1, ITGA3, GRB7, HMGB2, PTTG1IP, PER1, VGLL4, MAD2L2, PTPRU, OPTN, ERRFI1, ABCA7, HHIP, LGMN, DDIT4, DHRS3, LZTS2, CISH, PAWR, CD300A, TGFB3, TIMP3, RCAN1, SIAH2, SNX5, PDE2A, CRY1, CAV1, STXBP1, THBS1, CNKSR3, RGS4, CDK20, DYRK1A, HIC1, SINHCAF, PIK3IP1, PD…
GOBP_DOUBLE_STRAND_BREAK_REPAIR	1.70508e-09	1.7639e-07	0.788187	-0.377432	-1.96043	292	GEN1, SFPQ, UBE2N, ERCC4, CYREN, FUS, WRN, DCLRE1B, ATRIP, REC8, KLHL15, TFIP11, SLX4, CDC7, MCM7, FEN1, EID3, RFWD3, DDX1, ACTR5, CGAS, INIP, ESCO2, MCM6, ING3, BCL7B, SMARCAD1, FIGNL1, MAGEF1, PBRM1, BRIP1, XRCC3, AUNIP, VCP, NSMCE3, RNF168, SMARCE1, BRCA2, SMC6, BRCA1, MCM4, GINS4, PPP4R3B, MMS22L, SMARCD1, USP51, RMI1, MEIOC, PSMD14, GINS2, NABP2, EYA3, KMT5B, WRAP53, EPC2, DCLRE1A, DNA2, PIA…
GOBP_REGULATION_OF_CELL_DIFFERENTIATION	1.87766e-09	1.89506e-07	0.774939	0.278762	1.54872	1315	CEBPD, HGF, ADM, DLL4, HDAC5, CXCR4, POFUT2, FST, PIM1, RORC, ABCG1, FGF23, HEMGN, RARA, APP, IGFBP3, LILRB3, RAB7B, FLCN, BCL6, SERPINE1, FBXO31, EFNA1, HDAC9, HMGB2, ATOH8, CDKN1B, NPNT, MAD2L2, BCL7A, ERRFI1, BHLHE40, TNFRSF1B, IFRD1, OBSL1, KDM3A, MAFF, CDKN1C, H4C15, PIK3R6, TIAM1, PCP4, TGFB3, BTG1, CAV1, FAXDC2, CAMK1, FOXO3, SDCBP, RGS4, CLDN5, VSIR, MSR1, SINHCAF, LOX, PPP1R12A, PLXNB1, …
GOBP_POSITIVE_REGULATION_OF_INTRACELLULAR_SIGNAL_TRANSDUCTION	2.01503e-09	1.93912e-07	0.774939	0.307948	1.66839	844	HGF, FGF23, C5AR1, APP, IGFBP3, FLCN, F2RL3, AKAP13, RIPK3, ARRDC3, AKAP12, EFNA1, NUPR1, TNFRSF10B, DIRAS2, NPNT, TMED4, ABCA7, INSR, MBIP, TRAF3IP2, NOD1, PIK3R6, RRAGC, TGFB3, CAV1, THBS1, SDCBP, HIC1, SASH1, NET1, S100A8, MAP2K7, PLXNB1, BID, GDF15, FGF10, IGFBP6, SOD1, MCF2L, CAT, S100A9, RELN, ABL1, RBCK1, CXXC5, F11R, DCN, GPRC5B, DDIT3, C1QTNF1, MTURN, PML, MAP3K20, FAM110C, RRAGD, MAP4K2…
GOBP_REGULATION_OF_ANATOMICAL_STRUCTURE_MORPHOGENESIS	2.01252e-09	1.93912e-07	0.774939	0.309228	1.67027	782	HGF, ADM, CXCR4, C5AR1, ISM1, BNIP3, BCL6, SERPINE1, FBXO31, BRWD1, EFNA1, DACT1, ANGPTL4, KNDC1, MYH14, EPB41, AQP1, INF2, IFRD1, OBSL1, UST, PIK3R6, TIAM1, BTG1, VAT1, DVL1, THBS1, CLDN5, SASH1, SP100, PLXNB1, EGLN1, XK, STAT3, SEMA3B, ANXA1, FGF7, CYP1B1, EPB42, NFATC4, TMBIM1, CDKL3, FOXO4, TACSTD2, FGF10, EFNA3, RELN, ABL1, F11R, FOXP1, KANK1, PRICKLE1, ITGA5, TMEM135, MFF, DCN, PML, PID1, H…
GOBP_CYTOKINE_PRODUCTION	2.28649e-09	2.10961e-07	0.774939	0.327645	1.73924	618	SRGN, HGF, ICOSLG, RARA, C5AR1, APP, ARG2, AZU1, RAB7B, SETD4, BCL6, PANX2, SERPINE1, INHBB, RIPK3, AKAP12, HDAC9, HMGB2, PER1, RFTN1, ERRFI1, TNFRSF1B, CD55, NOD1, TGFB3, POU2AF1, THBS1, VSIR, PDE4B, CLC, STAT3, ANXA1, LPL, CYP1B1, PTGER4, NFATC4, CD200, HLA-E, APOD, SOD1, BTN3A2, ABL1, LUM, F11R, MERTK, FOXP1, SMAD7, GPRC5B, DDIT3, PML, CD24, MIF, EZR, CHIA, NFATC2, PIK3CD, SLC11A1, ARID5A, TMS…
GOBP_NEGATIVE_REGULATION_OF_TRANSPORT	2.29417e-09	2.10961e-07	0.774939	0.367599	1.86329	371	PIM3, IRS2, PFKL, STC1, FGF23, APP, INHBB, RRAD, CAMK2D, SLC43A1, ABCA7, TNFRSF1B, CD300A, CLIC2, KCNE4, CRYAB, CRY1, CAV1, THBS1, SDCBP, RGS4, NOS1, SNX33, SP100, LRRTM2, ANXA1, CD200, SNCA, APOD, KLF7, ATP1A2, RGS2, LRRTM1, PID1, CRY2, PLN, KCNJ11, UBE2G2, ANKRD13A, EDN1, WWP2, NR1H2, PPP3CC, ADRA2A, SLC9A3R1, UCP2, SRCIN1, YOD1, LRRK2, SYT11, APOE, ITGB3, ANO9, BRAF, PKIG, NMB, SRI, GNAI2, INH…
GOBP_NUCLEAR_CHROMOSOME_SEGREGATION	4.59067e-09	4.04175e-07	0.761461	-0.36252	-1.90641	316	GEN1, MEI4, HECW2, CHAMP1, MIS12, CEP192, CCNE1, ERCC4, VPS4B, USP44, RRS1, TUBG1, APC, MAP10, REC8, MAP9, CDC16, ASPM, SLX4, SEH1L, BAZ1B, CCNE2, SMARCA5, CDC6, ESCO2, KNL1, MLH3, DSCC1, RAN, HFM1, FBXO5, BCL7B, NDC1, SMC1A, SYCE1, ZW10, ANAPC7, PBRM1, BRIP1, XRCC3, KMT5A, SMARCE1, CENPF, NCAPD2, WAPL, ANAPC15, DYNC1LI1, SGO2, BUB1B, NUF2, KIF23, SMARCD1, RMI1, MEIOC, DLGAP5, TERF1, ABRAXAS2, CD…
GOBP_EXTERNAL_ENCAPSULATING_STRUCTURE_ORGANIZATION	5.55607e-09	4.7898e-07	0.761461	0.397124	1.94989	268	P4HA1, COL18A1, APP, DPT, NPNT, MAD2L2, TNFRSF1B, CAV1, CCDC80, ITGA8, LOX, OLFML2B, CYP1B1, ABL1, FKBP10, LUM, PRICKLE1, CTSG, ADAMTSL1, SFRP2, TCF15, PLOD3, WASHC1, PTX3, NFKB2, ADAMTSL3, FAP, FBLN1, COL4A4, NID2, SERPINH1, COL23A1, ITGB3, ADAMTS7, MYO1E, COL9A2, FOXF2, GREM1, GAS6, VIPAS39, MMP14, ADAMTS16, B4GALT1, NTN4, MFAP4, CRTAP, ERO1A, COLGALT1, MMP9, CFLAR, ADAMTSL4, LAMA1, COLGALT2, S…
GOBP_PYRUVATE_METABOLIC_PROCESS	8.23771e-09	6.95666e-07	0.74774	0.533715	2.28019	99	PFKL, SLC4A1, PDK4, BPGM, APP, FLCN, NUPR1, INSR, DDIT4, LDHA, STAT3, ADPGK, SLC16A3, PDK1, ENO1, PFKP, GPI, UCP2, ALDOC, PFKFB2, ALDOA, PDK2, MLXIPL, ENO2, GAPDH, PKM, TPI1, VDAC1, PGK1, PGAM1, HIF1A, ME3, ME1, FOXK1
GOBP_ADP_METABOLIC_PROCESS	9.71893e-09	8.04339e-07	0.74774	0.563379	2.33032	85	PFKL, SLC4A1, AK4, BPGM, APP, FLCN, NUPR1, INSR, DDIT4, LDHA, AK2, STAT3, ADPGK, ENO1, PFKP, GPI, UCP2, ALDOC, PFKFB2, ALDOA, MLXIPL, ENO2, GAPDH, PKM, AK3, TPI1, PGK1, PGAM1, HIF1A, FOXK1
GOBP_REGULATION_OF_IMMUNE_SYSTEM_PROCESS	1.08726e-08	8.65206e-07	0.74774	0.278962	1.54511	1185	IRS2, JAM2, MTUS1, ICOSLG, RARA, C5AR1, APP, TSC22D3, ARG2, LILRB3, RAB7B, BCL6, SERPINE1, RIPK3, SDC4, SAMSN1, HMGB2, RFTN1, MAD2L2, TNFRSF1B, LGMN, CD55, PAWR, NOD1, H4C15, PIK3R6, RAB29, CD300A, TGFB3, EPG5, ADORA2A, CD9, CAV1, FAXDC2, STXBP1, THBS1, FOXO3, BLNK, VSIR, LOX, MAP2K7, PDE4B, CLC, BID, STAT3, LRRC17, ANXA1, ZFP36L1, GABPA, ST3GAL4, PTGER4, CD200, SNCA, HLA-E, STAT6, APOD, FGF10, S…
GOBP_DEFENSE_RESPONSE_TO_BACTERIUM	1.13395e-08	8.85337e-07	0.74774	0.453394	2.07766	164	H2BC21, C5AR1, ARG2, AZU1, SERPINE1, MPO, HMGB2, OPTN, RNASE4, AQP1, NOD1, H2BC8, S100A8, GBP2, HLA-E, S100A9, GBP4, RBCK1, FOXP1, CTSG, S100A14, DEFA3, H2BC6, SLC11A1, IL7R, SIRT2, SYT11, BPI, IRF8, NAIP, RPS19, DEFA4, NOS2, PRG2, RBPJ, GSDMD, TNFRSF14, HAVCR2, IL6R, RPL39, LYZ, TNFRSF1A, CD36, MICA, FCER1G, RIPK2, DEFA1B, FAU, OAS2, ELANE, PLA2G6, H2BC11, PLAC8, H2BC7, MMRN2, IL18, EMILIN2, NLR…
GOBP_REGULATION_OF_BODY_FLUID_LEVELS	1.24826e-08	9.56535e-07	0.74774	0.386091	1.91923	297	ADM, SLC4A1, HBB, PLAT, SCNN1A, F2RL3, SERPINE1, SLC29A1, SCNN1G, CSRP1, HSD11B2, TRAF3IP2, AQP1, VAMP2, NFE2, ADORA2A, CD9, CAV1, STXBP1, THBS1, TFPI, STAT5A, ST3GAL4, FGF10, F11R, JMJD1C, MERTK, PRICKLE1, CTSG, C1QTNF1, TEC, TSPAN8, F13A1, DGKG, GPI, EDN1, HSPB1, GNAS, NR1H2, FAP, ANXA5, ADRA2A, FBLN1, KRT1, ALOX12, APOE, MYH9, ITGB3, HPS4, GAS6, PDGFB, GNAI2, SERPING1, HPSE, USF2, PIK3CA, SLC2…
GOBP_WOUND_HEALING	1.33239e-08	9.84539e-07	0.74774	0.362895	1.84252	375	SLC4A1, CXCR4, HBB, PLAT, F2RL3, SERPINE1, SDC4, CSRP1, AQP1, TGFB3, ADORA2A, CD9, CAV1, STXBP1, THBS1, TFPI, LOX, S100A8, ANXA1, ST3GAL4, RAB3A, FGF10, FKBP10, F11R, JMJD1C, MERTK, KANK1, ITGA5, CTSG, ANXA6, C1QTNF1, TEC, TSPAN8, SLC11A1, F13A1, DGKG, EDN1, HSPB1, GNAS, YAP1, FAP, ANXA5, ADRA2A, FBLN1, KRT1, ALOX12, SYT11, APOE, CLDN4, MYH9, ITGB3, HPS4, GAS6, PDGFB, RAF1, B4GALT1, RREB1, SERPIN…
GOBP_ANATOMICAL_STRUCTURE_FORMATION_INVOLVED_IN_MORPHOGENESIS	1.5616e-08	1.11412e-06	0.733762	0.290999	1.59411	996	SOX7, HGF, ADM, JAM2, DLL4, HDAC5, CXCR4, POFUT2, PIM1, RARA, C5AR1, ISM1, BCL6, AKAP13, SERPINE1, EFNA1, HDAC9, WHRN, COL6A1, ITGA3, SDC4, ATOH8, ANGPTL4, CSRP1, ETS2, KNDC1, SALL4, AQP1, OBSL1, PIK3R6, TGFB3, BTG1, DVL1, CD9, SLC1A1, CAV1, CAMK1, THBS1, ITGA8, CDK20, TPPP, CLDN5, RAMP1, SASH1, NOS1, SP100, EGLN1, STAT3, ANXA1, GABPA, CYP1B1, TYMP, NFATC4, GDF15, TET1, PGM5, FOXO4, APOD, FGF10, …
GOBP_CIRCULATORY_SYSTEM_PROCESS	1.54102e-08	1.11412e-06	0.733762	0.337007	1.75741	501	CBS, ADM, STC1, DLL4, CXCR4, HBB, SCNN1A, AZU1, AKAP13, AKAP12, SLC2A1, SLC29A1, CAMK2D, SCNN1G, HSD11B2, ABCC1, CACNB2, INSR, TJP3, RENBP, CLIC2, KCNE4, SNX5, PDE2A, ADORA2A, SLC1A1, CAV1, RGS4, CLDN5, SLC27A1, KCNJ8, NOS1, PDE4B, KCNA5, SOD1, ABL1, SLC2A3, CXADR, ATP1A2, CTSG, SMAD7, RGS2, SLC2A4, SLC5A3, TJP2, RPS6KA2, ATP1B2, PLN, PLOD3, ABCC3, PTP4A3, EDN1, ATP2A2, SLC2A13, YAP1, HRC, JUP, A…
GOBP_REGULATION_OF_HYDROLASE_ACTIVITY	1.87657e-08	1.29421e-06	0.733762	0.29987	1.62023	786	SOX7, HGF, C9orf72, C5AR1, APP, MTSS2, FLCN, BCL6, SERPINE1, RIPK3, EFNA1, HDAC9, HMGB2, CAMK2D, ANGPTL4, NPNT, TFAP4, GPSM1, FAS, LGMN, CSTB, AQP1, NOD1, CD300A, RENBP, TIAM1, TIMP3, RCAN1, SIAH2, CRYAB, ADORA2A, SLC1A1, CAV1, TBC1D17, THBS1, RGS4, ARHGAP6, TFPI, VSIR, NET1, NOS1, S100A8, PPP1R12A, PLXNB1, EGLN1, BID, EGLN3, STAT3, ANXA1, CTSB, CD200, NOL3, PI15, SNCA, SOD1, EFNA3, S100A9, ABL1,…
GOBP_ACTIN_FILAMENT_BASED_PROCESS	2.62799e-08	1.72613e-06	0.733762	0.305409	1.64026	738	STC1, C9orf72, BCL6, AKAP13, SDC4, CAMK2D, CSRP1, MAD2L2, CACNB2, KANK3, MYH14, EPB41, AQP1, INF2, OBSL1, PAWR, RHOBTB2, TGFB3, KCNE4, CAV1, SDCBP, RGS4, ARHGAP6, SMTN, KCNJ8, PDE4B, PXN, ANXA1, FGF7, PTGER4, PGM5, KCNA5, TACSTD2, FGF10, RND3, WASF2, WASHC2A, ABL1, CXADR, F11R, WHAMM, ATP1A2, KANK1, EFS, SPTB, CNN3, BAIAP2, EZR, EPDR1, SLC4A2, PLN, WASHC1, TSC1, TMOD3, TMSB4X, EDN1, ATP2A2, MET, …
GOBP_ENZYME_LINKED_RECEPTOR_PROTEIN_SIGNALING_PATHWAY	3.01463e-08	1.94915e-06	0.719513	0.296903	1.61162	852	IRS2, HGF, PDK4, FST, PLAT, FGF23, HTRA3, IGFBP3, FLCN, INHBB, EFNA1, DACT1, ITGA3, GRB7, ATOH8, NPNT, PTPRU, ERRFI1, HHIP, NAMPT, INSR, LGMN, DDIT4, CDKN1C, TIAM1, TGFB3, SNX5, CAV1, THBS1, ITGA8, SDCBP, BLNK, CLDN5, SINHCAF, LOX, STAT5A, PXN, ARID5B, STAT3, ZFAND5, CHRDL1, FGF7, NFATC4, GDF15, TET1, SNCA, FOXO4, STAT6, APOD, FGF10, IGFBP6, VIM, EFNA3, ABL1, ACVR1B, SHC4, MERTK, KANK1, EFS, PRIC…
GOBP_POSITIVE_REGULATION_OF_MAPK_CASCADE	3.57947e-08	2.27874e-06	0.719513	0.355123	1.81078	389	HGF, FGF23, C5AR1, APP, IGFBP3, AKAP13, AKAP12, EFNA1, DIRAS2, NPNT, ABCA7, INSR, MBIP, NOD1, PIK3R6, TGFB3, THBS1, SDCBP, SASH1, MAP2K7, GDF15, FGF10, IGFBP6, SOD1, ABL1, C1QTNF1, MTURN, MAP4K2, CD24, MIF, BMPER, IGF1R, IGFBP4, SH3RF3, GPR183, EDN1, AVPI1, SORBS3, ADRA2A, CHI3L1, ACKR3, KSR1, PRKCZ, LRRK2, MAP2K5, MFHAS1, APOE, ITGB3, PDGFD, BRAF, GAS6, NAIP, CDK10, MEF2C, PDGFB, DUSP22, RAF1, L…
GOBP_CARBOHYDRATE_METABOLIC_PROCESS	3.99077e-08	2.3662e-06	0.719513	0.331002	1.73039	512	IRS2, PFKL, SLC4A1, PDK4, POFUT2, RORC, BPGM, SLC3A2, APP, IGFBP3, PFKFB3, GABARAPL1, FLCN, SLC2A1, NUPR1, INSR, DDIT4, LDHA, UST, PPARGC1A, RENBP, TFF3, CHST7, CRTC2, CRY1, CPT1A, STAT3, ST3GAL4, SNCA, ADPGK, PGM5, APOD, GALK2, SIK1, SLC2A3, PFKFB4, PGM2L1, ST8SIA1, C1QTNF1, SLC25A1, ST8SIA6, PDK1, PPP1R3B, SLC2A4, SLC5A3, ENO1, ADIPOR1, CHIA, AKR1A1, NEU1, PFKP, IGFBP4, GALNT3, KCNJ11, PPP1CB, …
GOBP_HEMOSTASIS	4.00275e-08	2.3662e-06	0.719513	0.426275	1.9987	198	SLC4A1, HBB, PLAT, F2RL3, SERPINE1, CSRP1, NFE2, ADORA2A, CD9, CAV1, STXBP1, THBS1, TFPI, ST3GAL4, F11R, JMJD1C, MERTK, CTSG, C1QTNF1, TEC, TSPAN8, F13A1, DGKG, GPI, EDN1, HSPB1, GNAS, FAP, ANXA5, ADRA2A, FBLN1, KRT1, ALOX12, APOE, MYH9, ITGB3, HPS4, GAS6, PDGFB, SERPING1, HPSE, PIK3CA, AK3, PABPC4, GATA1, ENTPD2, CLIC1, ACTN1, ANO6, PLAU, PROS1, FLNA, PLCG2, TSPAN32, CD36, METAP1, PEAR1, FCER1G,…
GOBP_NUCLEIC_ACID_PHOSPHODIESTER_BOND_HYDROLYSIS	4.00047e-08	2.3662e-06	0.719513	-0.39418	-1.97802	222	GEN1, MEI4, PDE12, TOE1, EXOG, CSTF2T, POP1, EXO5, ASTE1, G3BP1, SLFN12, RRS1, RAG1, ANGEL2, CPSF6, ELAC1, RNASEH1, WRN, DCLRE1B, FEN1, NCBP2, CPSF3, DIS3L, DDX1, EXOSC9, UTP20, ZC3H12C, CPSF2, TSN, CSTF2, CNOT1, NOL9, DICER1, RRP36, POP4, RPP38, RPP14, ISG20L2, HARBI1, CNOT6, DBR1, TSEN2, NOP14, DCP2, XRN2, ZC3H12B, AEN, CNOT7, RPP40, N4BP2, POP5, RNASET2, PCF11, EXOSC10, APEX1, BMS1, PPP1R8, KR…
GOBP_REGULATION_OF_DNA_REPLICATION	6.74823e-08	3.77354e-06	0.704976	-0.459529	-2.1454	128	TIPIN, E2F8, MAP2K4, ORC5, ZMPSTE24, PCNA, CDC7, MCM7, DHX9, ACTR5, SMARCA5, CDC6, ESCO2, SENP2, MCM6, DSCC1, FBXO5, USP37, MCRS1, BRCA2, OBI1, SSBP1, WAPL, GMNN, MCM4, GINS4, CCNA2, GINS2, GLI1, TERF1, DNA2, METTL4, GINS1, RFC2, ACTL6A, INO80D, CHTF8, ANKRD17, GINS3, ZNF830, BLM, NBN, CCDC88A, ATAD5, MCM5, RFC4, EGFR, E2F7, INO80, RUVBL1, PPP2CA, MCM3, CAMSAP3, TFPT, RBBP6, UCHL5, INO80C, TNFAIP…
GOBP_POSITIVE_REGULATION_OF_CELL_DEATH	7.18628e-08	3.96491e-06	0.704976	0.328677	1.71608	505	ADM, HBB, IGFBP3, HBA1, BNIP3, FLCN, BCL6, INHBB, RIPK3, AKAP12, HBG2, BNIP3L, NUPR1, TNFRSF10B, CAMK2D, CDKN1B, TFAP4, TNFRSF1B, FAS, DDIT4, PAWR, NOD1, TGFB3, TIMP3, CLIP3, BTG1, ADORA2A, CAV1, THBS1, FOXO3, PRMT2, HBA2, NET1, S100A8, MAP2K7, BID, ANXA1, CYP1B1, BMF, NFATC4, SNCA, SAV1, NQO1, SOD1, STK17B, S100A9, ABL1, RBCK1, SIK1, CHEK2, FOXP1, DDIT3, PML, MAP3K20, HTATIP2, SFRP2, RPS6KA2, HB…
GOBP_SMALL_MOLECULE_METABOLIC_PROCESS	7.71471e-08	4.20046e-06	0.704976	0.262024	1.46753	1542	IRS2, CBS, PFKL, ADM, SLC4A1, PDK4, AK4, CPT1B, LSS, PDXK, POFUT2, RORC, ADH1B, BPGM, ABCG1, CRYZL1, FGF23, APP, MGLL, IGFBP3, PFKFB3, COQ8A, ARG2, FLCN, UAP1L1, PDE10A, SLC2A1, SULT1C4, MPO, NUPR1, UPB1, GMPR, SLC19A2, HSD11B2, ABCC1, PLA2G4F, NAMPT, ACADVL, INSR, LGMN, DDIT4, LDHA, DHRS3, EARS2, SFXN3, SLC6A8, KDM3A, UST, PPARGC1A, N6AMT1, RENBP, TFF3, SPTLC3, PDE2A, DGUOK, CRTC2, MAT2B, CRY1, …
GOBP_POSITIVE_REGULATION_OF_DEVELOPMENTAL_PROCESS	7.9108e-08	4.22178e-06	0.704976	0.275335	1.52039	1123	CEBPD, HGF, ADM, CXCR4, FST, PIM1, RARA, C5AR1, IGFBP3, BNIP3, RAB7B, BCL6, SERPINE1, FBXO31, HMGB2, ATOH8, ANGPTL4, NPNT, MAD2L2, BCL7A, INSR, TNFRSF1B, AQP1, OBSL1, PPARGC1A, PIK3R6, TIAM1, PCP4, TGFB3, BTG1, DVL1, FAXDC2, CAMK1, THBS1, FOXO3, SDCBP, CLDN5, VSIR, MSR1, SINHCAF, SASH1, PLXNB1, LRRTM2, STAT3, ANXA1, LPL, ZFP36L1, CYP1B1, GDF15, TET1, CDKL3, BOC, CLSTN3, SAV1, STAT6, TACSTD2, FGF1…
GOBP_MAPK_CASCADE	9.79846e-08	5.06825e-06	0.704976	0.310766	1.65699	644	HGF, FGF23, C5AR1, APP, IGFBP3, FLCN, AKAP13, AKAP12, EFNA1, MARVELD3, DACT1, SH2D3A, PER1, DIRAS2, NPNT, ERRFI1, ABCA7, INSR, MBIP, FAS, NOD1, PIK3R6, CD300A, TGFB3, TIMP3, CRYAB, CAV1, THBS1, CNKSR3, SDCBP, SASH1, MAP2K7, ZFP36L1, PTGER4, GDF15, FGF10, IGFBP6, SOD1, ABL1, LBH, RGS2, C1QTNF1, MTURN, MAP3K20, MAP4K2, CD24, MIF, SFRP2, BMPER, IGF1R, EZR, TGFBR3, IGFBP4, PPP1CB, SH3RF3, GPR183, EDN…
GOBP_SUPRAMOLECULAR_FIBER_ORGANIZATION	1.10147e-07	5.49143e-06	0.704976	0.302848	1.62405	713	P4HA1, COL18A1, C9orf72, APP, AKAP13, RIPK3, DPT, SDC4, CSRP1, CDKN1B, MAD2L2, KANK3, CLIP4, INF2, OBSL1, PAWR, TGFB3, CLIP3, KLHL24, SIAH2, CRYAB, DVL1, RGS4, DYRK1A, ARHGAP6, TPPP, LOX, BID, PXN, TUBG2, KRT78, CYP1B1, PTGER4, SNCA, PGM5, TACSTD2, VIM, WASF2, WASHC2A, ABL1, EML2, FKBP10, LUM, F11R, WHAMM, KANK1, EFS, SPTB, BAIAP2, SFRP2, MAP2, EZR, PLOD3, WASHC1, TSC1, TMOD3, TMSB4X, EDN1, MET, …
GOBP_APOPTOTIC_SIGNALING_PATHWAY	1.16722e-07	5.68229e-06	0.704976	0.320304	1.68284	546	HGF, BNIP3, FLCN, SERPINE1, INHBB, RIPK3, BNIP3L, NUPR1, TNFRSF10B, HMGB2, PTTG1IP, TNFRSF1B, FAS, DDIT4, PAWR, TIMP3, SIAH2, ADORA2A, CAV1, IFI27, THBS1, HIC1, S100A8, SP100, BID, ITPRIP, CYP1B1, BMF, NFATC4, TRIB3, NOL3, TMBIM1, FGF10, SOD1, S100A9, ABL1, RBCK1, ACVR1B, CHEK2, MNT, MFF, ANXA6, DDIT3, PML, CD24, MIF, PDK1, SFRP2, ENO1, STK24, CDIP1, PCGF2, BCL2L11, HSPB1, SELENOK, YAP1, SLC9A3R1…
GOBP_MYELOID_CELL_DIFFERENTIATION	1.61433e-07	7.67827e-06	0.690132	0.352574	1.78474	366	SLC4A1, ALAS2, BPGM, RARA, APP, LILRB3, RAB7B, BCL6, AHSP, HMGB2, CDKN1C, H4C15, FAXDC2, FOXO3, LOX, RHAG, STAT3, LRRC17, ZFP36L1, GABPA, EPB42, WASF2, ACVR1B, FOXP1, MTURN, PML, TGFBR3, SLC4A2, KLF13, PIK3CD, SNRK, TRIM10, GPR137B, TMOD3, GPR183, INPP5D, UCP2, MFHAS1, H4C14, CASP9, MYH9, THRA, TNFAIP6, IRF8, TRIB1, MEIS1, TCIRG1, MEF2C, CAMK4, HAX1, MITF, INHA, ITPKB, HSF1, LEF1, RPS19, PRTN3, P…
GOBP_MUSCLE_STRUCTURE_DEVELOPMENT	2.13475e-07	9.70724e-06	0.690132	0.311587	1.64542	581	ADM, JAM2, DLL4, HDAC5, RARA, IGFBP3, AKAP13, HDAC9, NUPR1, CSRP1, NPNT, MYH14, IFRD1, OBSL1, MAFF, RCAN1, PAXBP1, CRYAB, BTG1, CD9, CAV1, CAMK1, ITGA8, RGS4, SMTN, LOX, NOS1, EGLN1, XK, ARID5B, ZFP36L1, NFATC4, GDF15, BOC, PGM5, FOXO4, FGF10, SYNE1, SIK1, FHL1, CXADR, FOXP1, PRICKLE1, SMAD7, RGS2, DDIT3, HLF, RBM24, ASS1, CHKB, EMD, TCF15, MEF2D, GPCPD1, TGFBR3, NFATC2, TSC1, SMYD3, TMOD3, EDN1,…
GOBP_CELL_CELL_SIGNALING	3.66964e-07	1.59842e-05	0.674963	0.260941	1.45298	1357	PIM3, IRS2, PFKL, SOX7, HGF, ADM, PLAT, FGF23, RARA, APP, INHBB, GABRB3, AKAP12, EFNA1, IL1RN, UBE2B, DACT1, SLC29A1, ITGA3, VGLL4, MAD2L2, HTR1F, PTPRU, SLC16A10, CACNB2, NAMPT, TNFRSF1B, LGMN, LZTS2, AQP1, KLF15, TIAM1, SIAH2, VAMP2, ADORA2A, DVL1, SLC1A1, CRY1, CAV1, STXBP1, SDCBP, RGS4, HIC1, NETO1, NOS1, S100A8, DEPDC1B, SLC12A7, CPT1A, LRRTM2, SEMA3B, ANXA1, CACNB1, CHRDL1, FGF7, ABCA1, NXN…
GOBP_VESICLE_MEDIATED_TRANSPORT	3.637e-07	1.59842e-05	0.674963	0.261101	1.45595	1407	ADM, SYTL1, C9orf72, RARA, APP, AZU1, RAB30, RAB7B, TMEM50B, SERPINE1, ICAM5, CXCL16, SDC4, TMED4, NEURL1B, GGA2, OPTN, ABCA7, INSR, RHOBTB3, ATP6V1H, RAB29, KDELR3, CD300A, ITSN1, RHOBTB2, CLIP3, TMPRSS2, EPG5, VAMP2, SNX5, ADORA2A, DVL1, CD9, SLC1A1, CAV1, STXBP1, TBC1D17, THBS1, SDCBP, MSR1, RAMP1, SNX33, ARL4A, LRRTM2, ANXA1, ABCA1, NCKIPSD, SNCA, RAB3A, SOD1, PTGDS, EPS15L1, WASF2, WASHC2A, …
GOBP_REACTIVE_OXYGEN_SPECIES_METABOLIC_PROCESS	4.01405e-07	1.71239e-05	0.674963	0.409991	1.91915	191	CBS, PDK4, HBB, ARG2, HBA1, BNIP3, RIPK3, MPO, HBG2, DDIT4, CRYAB, SLC1A1, THBS1, HBA2, CYP1B1, SNCA, ABCB7, NQO1, SOD1, CAT, HBM, PID1, SLC5A3, HBG1, EDN1, NCF2, UCP2, SIRT2, LRRK2, ALOX12, BST1, CBR1, PDGFB, SESN1, GNAI2, HBE1, TRAP1, CDKN1A, CFLAR, NOS2, NDUFS4, NOX4, VDAC1, GBF1, GADD45A, HIF1A, PLCG2, CD36, BCR, BMP7, RAB27A, PRDX5, HK2, GSTP1, HBZ, NNT, MPV17, AKR1C1, PDGFRB, IFI6, GRB2, PI…
GOBP_RESPONSE_TO_ABIOTIC_STIMULUS	3.97907e-07	1.71239e-05	0.674963	0.277957	1.51782	959	CBS, ADM, STC1, AK4, CPT1B, ALAS2, CXCR4, ICOSLG, PLAT, CPEB4, HSPA6, SCNN1A, APP, TSC22D3, NDRG1, BNIP3, AKAP12, MARVELD3, UBE2B, SLC2A1, WHRN, SLC29A1, MPO, BNIP3L, TNFRSF10B, GMPR, SCNN1G, ANGPTL4, HSD11B2, PER1, CDKN1B, ERRFI1, ABCA7, ACADVL, BHLHE40, FAS, LGMN, DDIT4, AQP1, CPEB1, TGFB3, PDE2A, CRYAB, SLC1A1, CRY1, CAV1, IGFBP7, HMGN1, THBS1, PLOD1, SLC27A1, NETO1, NET1, NOS1, MAP2K7, EGLN1,…
GOBP_MONOSACCHARIDE_METABOLIC_PROCESS	4.12459e-07	1.72399e-05	0.674963	0.397884	1.90075	222	IRS2, PFKL, PDK4, POFUT2, RORC, IGFBP3, PFKFB3, SLC2A1, INSR, UST, PPARGC1A, TFF3, CRTC2, CRY1, CPT1A, ADPGK, APOD, GALK2, SIK1, SLC2A3, PFKFB4, PGM2L1, C1QTNF1, SLC25A1, PDK1, ENO1, ADIPOR1, AKR1A1, PFKP, IGFBP4, KCNJ11, CHST15, GPI, ALDOC, TSTD1, PFKFB2, WDTC1, FGGY, NPY1R, ALDOA, PDK2, B4GALT1, PPP1R3E, ENO2, GAPDH, LEPR, ZNF692, MST1, MAN2B1, PKM, LRP5, PIK3CA, SLC39A14, TPI1, MAN2A2, MPI, RO…
GOBP_REGULATION_OF_PEPTIDASE_ACTIVITY	4.1134e-07	1.72399e-05	0.674963	0.361402	1.79555	298	SOX7, HGF, APP, SERPINE1, EFNA1, TFAP4, FAS, LGMN, CSTB, AQP1, NOD1, RENBP, TIMP3, SIAH2, CRYAB, ADORA2A, SLC1A1, CAV1, THBS1, TFPI, VSIR, S100A8, BID, EGLN3, STAT3, CTSB, NOL3, PI15, SNCA, EFNA3, S100A9, PML, SFRP2, FNIP1, BCL2L11, GPI, SERPINH1, MAP2K5, MBP, CASP9, CLDN4, PERP, DAP, GAS6, NAIP, RAF1, TIMP2, SERPING1, GAPDH, ANP32B, HSF1, SERPINF1, PAPLN, MMP9, EIF2AK3, SPOCK2, PRSS22, PEBP1, CT…
GOBP_BLOOD_VESSEL_MORPHOGENESIS	7.46848e-07	2.79724e-05	0.659444	0.311179	1.63489	546	HGF, ADM, DLL4, HDAC5, CXCR4, C5AR1, ISM1, SERPINE1, EFNA1, HDAC9, ANGPTL4, AQP1, PIK3R6, BTG1, SLC1A1, CAV1, THBS1, CLDN5, RAMP1, SASH1, LOX, SP100, EGLN1, STAT3, ANXA1, ZFP36L1, CYP1B1, TYMP, NFATC4, FOXO4, APOD, FGF10, EFNA3, SLC12A6, WASF2, ABL1, FKBP10, ITGA5, SMAD7, DCN, PML, HTATIP2, CUL7, SFRP2, BMPER, TGFBR3, SAT1, PIK3CD, EDN1, HSPB1, YAP1, JUP, FAP, CHI3L1, GLUL, MECP2, RSPO3, ACKR3, T…
GOBP_MRNA_METABOLIC_PROCESS	7.50347e-07	2.79724e-05	0.659444	-0.272827	-1.54068	663	HSPA8, PDE12, RBM46, FASTKD5, SRSF3, SFPQ, VDR, SF3B4, SSU72, TGS1, CSTF2T, RBMXL1, CNOT11, GSPT2, RBM3, MED1, DDX20, TRMT6, ANGEL2, TUT4, CPSF6, FUS, RBMX, PUS3, CBLL1, SMG8, HNRNPM, HNRNPAB, WDR77, RBM15B, TRMT10C, YTHDF3, RBM15, SF1, BCAS2, TFIP11, DHX9, NCBP2, CSTF1, GPATCH1, CPSF3, PRPF38A, SRSF7, SRSF6, GIGYF2, DDX1, EXOSC9, CPSF2, CLP1, YTHDF2, CSTF2, PABPC3, CNOT1, IGF2BP1, C1QBP, SLTM, S…
GOBP_NEGATIVE_REGULATION_OF_MOLECULAR_FUNCTION	7.39345e-07	2.79724e-05	0.659444	0.287186	1.55513	805	IRS2, HGF, SLC4A1, PIM1, SH3BP5, C9orf72, APP, SERPINE1, HDAC9, DACT1, NUPR1, RRAD, CAMK2D, ANGPTL4, CDKN1B, MAD2L2, ERRFI1, TFAP4, GPSM1, BHLHE40, SUMO3, CSTB, AQP1, CDKN1C, CD300A, RENBP, CLIC2, TIMP3, KCNE4, SIAH2, CRYAB, ADORA2A, DVL1, CAV1, CAMK1, THBS1, PRMT2, TFPI, NOS1, SP100, PPP1R12A, PIK3IP1, EGLN1, ANXA1, CTSB, CYP1B1, NFATC4, CD200, TRIB3, NOL3, TMBIM1, PI15, SNCA, PARP10, NQO1, CAT,…
GOBP_CIRCULATORY_SYSTEM_DEVELOPMENT	7.64869e-07	2.82592e-05	0.659444	0.276874	1.51673	996	HGF, ADM, DLL4, HDAC5, CXCR4, PIM1, RARA, C5AR1, ISM1, AKAP13, SERPINE1, EFNA1, HDAC9, ITGA3, ANGPTL4, CDKN1B, VGLL4, ERRFI1, INSR, TNFRSF1B, SALL4, TRAF3IP2, DHRS3, AQP1, OBSL1, PIK3R6, TGFB3, PDE2A, BTG1, DVL1, SLC1A1, CAV1, THBS1, RGS4, CLDN5, RAMP1, SASH1, KCNJ8, LOX, SP100, EGLN1, STAT3, ANXA1, ZFAND5, ZFP36L1, CYP1B1, NXN, TYMP, NFATC4, SAV1, FOXO4, APOD, FGF10, EFNA3, SLC12A6, WASF2, ABL1,…
GOBP_RIBONUCLEOPROTEIN_COMPLEX_BIOGENESIS	8.66802e-07	3.17418e-05	0.659444	-0.305037	-1.65011	430	NIP7, EBNA1BP2, SF3B4, GAR1, TGS1, HEATR3, RRS1, DDX20, URB2, LTV1, CPSF6, UTP3, NGRN, DDX3X, WDR77, NOP2, SF1, DDX28, MRPL20, DHX9, SRSF6, ZNF658, DDX52, DDX1, SRFBP1, EXOSC9, UTP20, WDR3, CLP1, MRM2, SURF6, YTHDF2, WDR36, RRP15, NOL9, EIF3J, DICER1, RRP36, POP4, C1QBP, RPP38, PA2G4, RAN, FDXACB1, SRSF1, PRMT7, NOL11, ISG20L2, SNIP1, MCTS2, SNRPD3, SF3A3, UTP14A, NOP58, MDN1, BYSL, NOP56, ZCCHC4…
GOBP_MYELOID_CELL_HOMEOSTASIS	1.29785e-06	4.55128e-05	0.643552	0.421666	1.93357	163	SLC4A1, ALAS2, BPGM, BCL6, AHSP, HMGB2, TRAF3IP2, FOXO3, PDE4B, RHAG, STAT3, ANXA1, ZFP36L1, EPB42, SOD1, ACVR1B, MERTK, TGFBR3, KLF13, PIK3CD, TRIM10, TMOD3, BCL2L11, GPI, INPP5D, MFHAS1, THRA, INHA, ITPKB, RPS19, P4HTM, CFLAR, HSPA1B, GATA1, PKNOX1, B2M, HIF1A, FAM210B, KMT2E, KAT7, SLC11A2, CSF1, MAEA, SLC25A38, RPS17, CDK5RAP3, RPS14, RPS6, INHBA, HSPA1A, PRMT1, NF1, RPS24, MPIG6B, FECH, EPAS…
GOBP_REGULATION_OF_SYSTEM_PROCESS	1.36261e-06	4.69873e-05	0.643552	0.315013	1.63427	472	HGF, ADM, STC1, JAM2, APP, MGLL, INHBB, CAMK2D, FBXO32, NPNT, ERRFI1, CACNB2, TNFRSF1B, EPB41, AQP1, CLIC2, KCNE4, SNX5, ADORA2A, DVL1, SLC1A1, CRY1, CAV1, FOXO3, RGS4, TPPP, NETO1, NOS1, PDE4B, CACNB1, TYMP, KCNA5, FGF10, SOD1, RELN, ABL1, CXADR, FOXP1, ATP1A2, SMAD7, RGS2, ANXA6, C1QTNF1, BAIAP2, CRY2, ENO1, ATP1B2, PLN, GLS, GRIN2C, EDN1, ATP2A2, DLGAP4, NR1H2, HRC, JUP, ADRA2A, SLC9A3R1, MECP…
GOBP_MAINTENANCE_OF_LOCATION	1.48293e-06	5.02981e-05	0.643552	0.353305	1.74599	293	SRGN, NRIP1, ABCG1, MORC3, PLCD1, F2RL3, CAMK2D, KDELR3, CLIC2, CRY1, CAV1, FTL, PNPLA2, MSR1, NOS1, S100A8, SP100, CPT1A, ANXA1, LPL, ABCA1, NOL3, SNCA, ZFYVE1, S100A9, ABL1, SYNE1, CEMIP, ATP1A2, ANXA6, DDIT3, PML, CRY2, PLN, PLOD3, TMSB4X, NR1H2, HRC, CALR, LDAF1, APOE, ITGB3, MYZAP, SRI, HSP90B1, HSPA5, INSIG2, HILPDA, SUN2, PDE4D, ERO1A, AUP1, SLC30A2, NBL1, SLC8B1, GRIK5, PISD, PLIN2, POLR2…
GOBP_REGULATION_OF_TRANSPORT	1.55429e-06	5.22899e-05	0.643552	0.252524	1.41025	1470	PIM3, IRS2, PFKL, STC1, KCNJ15, CXCR4, POFUT2, PIM1, ABCG1, FGF23, APP, IFNGR2, AZU1, F2RL3, SERPINE1, INHBB, CRACR2B, BNIP3L, SDC4, RRAD, CAMK2D, SLC43A1, PER1, ABCA7, CACNB2, INSR, TNFRSF1B, EPB41, AQP1, KLF15, RAB29, CD300A, CLIC2, TGFB3, CLIP3, KLHL24, KCNE4, VAMP2, SNX5, CRYAB, ADORA2A, DVL1, SLC1A1, CRY1, CAV1, STXBP1, CAMK1, IFI27, THBS1, CNKSR3, SDCBP, RGS4, NETO1, KCNJ8, ACSL1, NOS1, S10…
GOBP_NEGATIVE_REGULATION_OF_HYDROLASE_ACTIVITY	2.41751e-06	7.57852e-05	0.627257	0.379762	1.82351	230	HGF, APP, SERPINE1, HDAC9, ANGPTL4, GPSM1, CSTB, AQP1, RENBP, TIMP3, SIAH2, CRYAB, ADORA2A, THBS1, TFPI, NOS1, EGLN1, ANXA1, CTSB, NOL3, PI15, SNCA, ABL1, AIP, F11R, PPP1R1B, RGS2, GMIP, SFRP2, CRY2, FNIP1, TSC1, PTX3, GPI, SERPINH1, PRKCZ, LRRK2, MAP2K5, GAS6, NAIP, RAF1, GNAI2, TIMP2, SERPING1, GAPDH, LEPR, SERPINF1, PAPLN, BOD1, MMP9, PPP1R35, LGALS3, SLC39A14, SPOCK2, PEBP1, CPEB2
GOBP_REGULATION_OF_ACTIN_FILAMENT_BASED_PROCESS	2.40764e-06	7.57852e-05	0.627257	0.34037	1.71965	355	STC1, C9orf72, AKAP13, SDC4, CAMK2D, KANK3, TGFB3, CAV1, RGS4, ARHGAP6, PDE4B, PXN, PTGER4, TACSTD2, WASF2, WASHC2A, ABL1, F11R, WHAMM, ATP1A2, KANK1, SPTB, BAIAP2, EZR, SLC4A2, PLN, WASHC1, TSC1, TMOD3, TMSB4X, EDN1, ATP2A2, MET, JUP, SORBS3, FRMD6, CD2AP, S1PR1, ARHGAP44, CFL2, MYH9, BST1, ITGB3, FLII, ARAP1, CIT, BRAF, CDK10, SYNPO2, SRI, HAX1, LPAR1, MYO3B, RHPN2, PPM1E, SPTBN2, ARF1, RHPN1, …
GOBP_RNA_MODIFICATION	2.90595e-06	8.97376e-05	0.627257	-0.391323	-1.89477	165	LCMT2, TRMT5, METTL2A, GAR1, TGS1, DPH3, HENMT1, TRMT6, PUS3, MOCS3, CBLL1, GON7, HNRNPAB, TRMT12, RBM15B, TRMT10C, NOP2, RBM15, MEPCE, MRM2, THUMPD1, YRDC, C9orf64, FDXACB1, BCDIN3D, HSD17B10, SNRPD3, ZCCHC4, DTWD2, PUS7L, CMTR2, DKC1, RAMAC, ALKBH3, NSUN2, MTFMT, METTL25B, METTL4, PUS7, SNRPF, TFB1M, TRMO, RPUSD1, SNRPB, PUSL1, TRMT61B, FTSJ3, METTL14, APOBEC3B, TPRKB, MRM3, ADAR, TRMT2B, TARBP…
GOBP_MUSCLE_TISSUE_DEVELOPMENT	3.68496e-06	0.000108144	0.627257	0.338861	1.708	352	DLL4, PIM1, RARA, FLCN, AKAP13, HDAC9, NUPR1, CSRP1, VGLL4, MYH14, IFRD1, OBSL1, MAFF, PPARGC1A, RCAN1, CAV1, ITGA8, RGS4, LOX, EGLN1, XK, ZFAND5, SAV1, PGM5, ABL1, SIK1, CXADR, FOXP1, PRICKLE1, SMAD7, RGS2, HLF, RBM24, EMD, MEF2D, GPCPD1, TGFBR3, PLN, TSC1, EDN1, YAP1, CYP26B1, SIRT2, PPP1R13L, CALR, S1PR1, NPRL3, CFL2, YBX3, MSC, HEY1, TCF21, GREM1, MEF2C, IGFBP5, SGCB, LEF1, CFLAR, TNNI3, IGSF…
GOBP_TRANSMEMBRANE_TRANSPORT	4.65844e-06	0.000132942	0.610527	0.258344	1.43019	1200	IRS2, SLC4A1, CPT1B, ABCA6, KCNJ15, SLC25A37, PIM1, ABCG1, SLC3A2, SCNN1A, APP, IFNGR2, PLCD1, PLP2, PANX2, F2RL3, GABRB3, SLC2A1, SLC29A1, SLC14A1, RRAD, CAMK2D, SLC43A1, SCNN1G, SLC19A2, ABCC1, SLC16A10, ABCA7, CACNB2, SLC16A6, INSR, ATP6V1H, AQP1, SFXN3, SLC6A8, CNNM2, KLF15, SLC25A30, CLIC2, CLIP3, KLHL24, KCNE4, VAMP2, SLC1A1, CAV1, THBS1, CNKSR3, RGS4, SLC27A1, NETO1, KCNJ8, ACSL1, SLC25A29…
GOBP_LEUKOCYTE_APOPTOTIC_PROCESS	6.0099e-06	0.000166027	0.610527	0.463134	1.98298	101	IRS2, TSC22D3, ARG2, BCL6, RIPK3, EFNA1, TRAF3IP2, FAS, ST6GAL1, CLC, ANXA1, CHEK2, LMBR1L, MERTK, FOXP1, MIF, PIK3CD, FNIP1, BCL2L11, IL7R, BCL2L1, CASP9, GAS6, MEF2C, ITPKB, PRKD2, CD274, LGALS3, ST3GAL1, PKN1, CTSL, IRF7, HIF1A, HSH2D, LGALS9, TNFRSF21, KDELR1
GOBP_RESPONSE_TO_HYDROGEN_PEROXIDE	8.36887e-06	0.00021918	0.593325	0.446832	1.94515	111	HGF, HBB, HBA1, BNIP3, RIPK3, AQP1, PAWR, CRYAB, HBA2, NET1, MAP1LC3A, ANXA1, CYP1B1, KCNA5, STAT6, NQO1, SOD1, CAT, ABL1, FOXP1, STK24, OSER1, PCGF2, EDN1, MET, LRRK2, TXNIP, PDGFD, TRAP1, HSF1
GOBP_CELL_JUNCTION_ORGANIZATION	9.20973e-06	0.000238187	0.593325	0.285869	1.52607	664	C5AR1, APP, FLCN, ICAM5, GABRB3, EFNA1, MARVELD3, PATJ, WHRN, ITGA3, SDC4, CACNB2, INSR, PCDHGC3, LGMN, TJP3, RAB29, TGFB3, DVL1, CD9, SLC1A1, CAV1, CAMK1, THBS1, SDCBP, ARHGAP6, CLDN5, PLXNB1, EGLN1, LRRTM2, CACNB1, CHRDL1, NFATC4, CDH6, SNCA, CLSTN3, RAB3A, APOD, STAU1, WASF2, RELN, ABL1, CXADR, CTNND1, F11R, WHAMM, SPARCL1, PRICKLE1, ITGA5, SPTB, SMAD7, LRRTM1, BAIAP2, IGF1R, EFNB3, EZR, TJP2,…
GOBP_RESPONSE_TO_CYTOKINE	9.73853e-06	0.000250298	0.593325	0.280215	1.50508	737	CXCR4, IFNAR1, FGF23, RARA, APP, IFNGR2, RAB7B, PLP2, INHBB, AKAP12, CXCL16, IL1RN, NPNT, TNFRSF1B, TRAF3IP2, FAS, IL10RB, KDM3A, TIMP3, PDE2A, SLC1A1, CAV1, STXBP1, IFI27, THBS1, FOXO3, SLC27A1, NFIL3, LOX, ACSL1, MAP2K7, SP100, STAT5A, ARID5B, STAT3, ANXA1, ZFP36L1, CYP1B1, SNCA, GBP2, STAT6, VIM, GBP4, FOXP1, CTSG, SMAD7, CSF2RA, PML, PID1, ASS1, CD24, SLC2A4, ADIPOR1, LIFR, CDIP1, EIF4A2, PFK…
GOBP_HYDROGEN_PEROXIDE_CATABOLIC_PROCESS	1.10059e-05	0.000274352	0.593325	0.695519	2.19522	23	HBB, HBA1, MPO, HBG2, HBA2, SNCA, CAT, HBM, HBG1, HBE1, PRDX5, HBZ, GPX3, DUOX2, PRDX3
GOBP_POSITIVE_REGULATION_OF_MOLECULAR_FUNCTION	1.22454e-05	0.000298067	0.593325	0.251013	1.39552	1295	SOX7, HDAC5, RIPK4, C9orf72, FGF23, RARA, C5AR1, APP, IFNGR2, MTSS2, AZU1, RAB7B, FLCN, AKAP13, RIPK3, ARRDC3, EFNA1, DACT1, SDC4, TNFRSF10B, HMGB2, DIRAS2, CDKN1B, NPNT, H1-0, CACNB2, TFAP4, GPSM1, INSR, FAS, LGMN, EPB41, NOD1, PPARGC1A, PIK3R6, CD300A, TIAM1, CLIC2, CRTC2, SLC1A1, CAV1, CAMK1, HMGN1, TBC1D17, THBS1, CNKSR3, RGS4, ARHGAP6, CLDN5, VSIR, SLC27A1, SASH1, NET1, ACSL1, NOS1, S100A8, …
GOBP_CYTOPLASMIC_TRANSLATION	1.39079e-05	0.000329825	0.593325	0.409389	1.86654	155	CPEB4, CPEB1, RBM24, EIF4A2, RPL22L1, YBX3, RPL37A, RPL10, RPL13, RPL13A, RPS2, RPL18, RPS19, PKM, RPL12, CPEB2, RPS3, EIF5, RPL37, RPLP2, RPL39, RPS9, NCK1, RPL41, RPL28, RPS29, RPS4X, RPSA, RPL36A, UBA52, RPL26, RPS15A, FAU, RPLP1, RPL31, RPL3, RACK1, RPS17, RPL35, RPS12, RPS18, RPL9, RPS14, CNBP, RPS11, RPL34, RPS6, DPH6, RPL27A, RPS28, RPL11, RPS3A, RPS27, RPL23A, PABPC1, RPL36, RPS24, RPL29,…
GOBP_ENDOMEMBRANE_SYSTEM_ORGANIZATION	1.39486e-05	0.000329825	0.593325	0.297558	1.56227	538	SRGN, SLC4A1, CXCR4, NDRG1, MTSS2, RAB30, F2RL3, ATP8B4, TMED4, OPTN, FAM174B, ABCA7, GET1, ATP6V1H, AQP1, OBSL1, RAB29, GOLGA8O, CD9, CAV1, STXBP1, SNX33, GOLGA8R, ABCA1, RAB3A, RETREG1, SOD1, S100A9, SYNE1, TMED3, WHAMM, TANGO2, ANXA6, RAB38, BAIAP2, CUL7, AKAP8L, EMD, DYM, TOM1, RAB5B, PLN, A4GALT, PLSCR4, SQSTM1, ATP2A2, PLEKHA3, SLC9A3R1, SIRT2, ARFGEF2, LRRK2, MVB12A, SYT11, MYH9, SPAG4, RA…
GOBP_TRANSFORMING_GROWTH_FACTOR_BETA_PRODUCTION	1.59737e-05	0.000363181	0.57561	0.599563	2.10284	38	THBS1, CD200, LUM, CD24, LRRC32, CD2AP, HSP90AB1, TNXB, SMAD3, ITGAV, HIF1A, TSKU, LTBP1, LGALS9, CD46, ATF2, FURIN, COL3A1, ITGB6, TYROBP
GOBP_REGULATION_OF_RESPONSE_TO_EXTERNAL_STIMULUS	1.66248e-05	0.00037592	0.57561	0.269066	1.45798	843	HGF, CXCR4, MTUS1, PLAT, C5AR1, APP, MGLL, ARG2, AZU1, RAB7B, SETD4, BCL6, SERPINE1, NUPR1, HMGB2, RFTN1, ABCC1, OPTN, TNFRSF1B, TRAF3IP2, LGMN, CD55, NOD1, PIK3R6, CD300A, EPG5, VAMP2, PDE2A, ADORA2A, DVL1, CD9, CAV1, ST6GAL1, THBS1, TFPI, SASH1, S100A8, SEMA3B, ANXA1, LPL, ST3GAL4, PTGER4, CD200, SNCA, HLA-E, FGF10, SOD1, S100A9, FOXP1, GPRC5B, C1QTNF1, S100A14, MIF, IGF1R, LETMD1, STK24, TSPAN…
GOBP_CELL_KILLING	1.86123e-05	0.000411859	0.57561	0.427294	1.89584	125	AZU1, RIPK3, CD55, PIK3R6, VAMP2, HLA-E, CTSG, DEFA3, CFH, IL7R, BCL2L1, ULBP2, UNC13D, GAPDH, RPS19, KLRD1, HLA-F, DEFA4, NOS2, EMP2, PLEKHM2, B2M, HAVCR2, C3, KLRB1, STXBP2, LYZ, MICA, SERPINB9, ATN1, DNASE1L3, LGALS9, NKG7, DEFA1B, RAB27A, CTSH, CTSC, DNASE1, GZMB, ELANE, H2BC11, IL18, HLA-B, HLA-A, RAET1G, CR1, AGER, TYROBP, CD1D, ICAM1, STAT5B, STX7, HLA-DRB1, RPL30, PTPN6, S100A12, PTPRC, H…
GOBP_REGULATION_OF_PEPTIDYL_SERINE_PHOSPHORYLATION	1.93668e-05	0.000426202	0.57561	0.43932	1.89687	106	HGF, APP, SH2D3A, MAD2L2, DDIT4, CAV1, CAMK1, CNKSR3, NOS1, SNCA, SMAD7, MIF, SFRP2, FNIP1, SMYD3, HRC, FNIP2, NTF4, BRAF, GAS6, HSP90AB1, MLXIPL, RAF1, HAX1, PRKD2, PDE4D, PIK3CA, TFRC, NTRK3, BDNF, NCK2, GADD45A
GOBP_ANIMAL_ORGAN_MORPHOGENESIS	2.50127e-05	0.000530159	0.57561	0.26728	1.44868	845	CBS, HGF, ADM, STC1, DLL4, FST, PIM1, COL18A1, FGF23, RARA, TUFT1, LRIG3, SERPINE1, EFNA1, WHRN, DACT1, NPNT, ERRFI1, HHIP, INSR, DHRS3, AQP1, TIAM1, TGFB3, DVL1, SLC1A1, CAV1, HMGN1, ITGA8, KLHL3, CLDN5, PHOSPHO1, EGLN1, TSPEAR, ARID5B, STAT3, ZFAND5, FGF7, SAV1, LRIG1, STAT6, TACSTD2, FGF10, SOD1, ABL1, NAGLU, FHL1, SLC44A4, PRICKLE1, SMAD7, DCN, ANXA6, PML, SFRP2, PBX4, EZR, TCF15, MEF2D, TGFB…
GOBP_HUMORAL_IMMUNE_RESPONSE	2.56349e-05	0.000538464	0.57561	0.411043	1.85095	135	H2BC21, AZU1, TRAF3IP2, CD55, POU2AF1, ST6GAL1, BLNK, H2BC8, HLA-E, S100A9, CTSG, C1S, DEFA3, H2BC6, SLC11A1, CFH, GPR183, GPI, C1R, KRT1, BST1, MEF2C, CFD, SERPING1, GAPDH, RPS19, PRTN3, TFE3, DEFA4, RBPJ, CXCL8, C3, RPL39, LYZ, CD46, TNFRSF21, DEFA1B, FAU, SVEP1, ELANE, PLA2G6, H2BC11, H2BC7, PF4, NOTCH2, DEFB1, RARRES2, HLA-A, CR1, TFEB, MASP1, EVPL, CXCL14, PPBP, ANG, CD81, HLA-DRB1, RPL30, P…
GOBP_RECEPTOR_INTERNALIZATION	2.69565e-05	0.000560532	0.57561	0.435767	1.89034	108	ADM, INSR, CD9, CAV1, SDCBP, RAMP1, LRRTM2, SNCA, LRRTM1, SNX1, EZR, ANKRD13A, ACKR3, AHI1, ITGB3, GREM1, LPAR1, ATAD1, ARF1, TFRC, DLG4, CXCL8, HGS, PLCG2, LMBRD1, CD36, AP2B1, NECAB2, WDR54, SFRP4, FCER1G, ANKRD13B, RIN3, RAB31, AP2A1, ITGB1, GRB2, FLOT1, LRP1, VAC14, ANXA2, CD81, VEGFA, GSG1L, DTNBP1, ATXN2, AP2S1, FMR1, CLTC, HTR2B, NTF3, DNM1, PICALM, AP2A2, GRK2
GOBP_ANTIGEN_PROCESSING_AND_PRESENTATION	2.7454e-05	0.000568024	0.57561	0.447867	1.9164	100	RFTN1, LGMN, NOD1, THBS1, HLA-E, MFSD6, RAB6A, RAB5B, SLC11A1, CALR, ULBP2, RAB33A, RAB8B, HLA-DPB1, FGL2, HLA-F, B2M, CTSL, PSMB8, IFI30, TAP1, HLA-DOB, MICA, FCER1G, RAB27A, CTSH, WAS, HLA-DMA, CTSE, CD74, HLA-B, HLA-A, RAET1G, HLA-DPA1, CD1D, PDIA3, AP3D1, KDM5D, TAPBP, CLEC4A, HLA-DRB1, HLA-C, HLA-DMB, ARL8B, TREX1, CTSD, PSME1, MARCHF8
GOBP_REGULATION_OF_NUCLEOTIDE_METABOLIC_PROCESS	2.77696e-05	0.000571694	0.57561	0.478066	1.95413	80	SLC4A1, PDK4, AK4, APP, FLCN, NUPR1, INSR, DDIT4, PPARGC1A, NOS1, STAT3, SNCA, PID1, PDK1, ENO1, TMSB4X, PDK2, MLXIPL, NOS2, ADORA2B, PGAM1, HIF1A, ME1
GOBP_ACTIN_FILAMENT_BASED_MOVEMENT	2.95086e-05	0.000601511	0.57561	0.424037	1.86556	117	STC1, CAMK2D, CACNB2, MYH14, KCNE4, CAV1, KCNJ8, PDE4B, KCNA5, WASF2, ATP1A2, EPDR1, PLN, ATP2A2, JUP, FRMD6, SNTA1, MYH9, MYO1E, SRI, ACTN4, SUN2, PDE4D, PIK3CA, EMP2, NEDD4L, MYO1D, RANGRF, KCNE1, FLNA, GSN, SCN4B, BIN1, ABCC9, ROCK1, MYL6, MYO19, SYNE2, SGCD, KCNJ5, RNF207, SCN2B, ACTA2, TRPM4, MYO7A, FNBP1L, CCDC88C, PARVA, DSG2, MYO1C, CACNA1C
GOBP_SMALL_GTPASE_MEDIATED_SIGNAL_TRANSDUCTION	3.2205e-05	0.000646913	0.557332	0.301058	1.56073	461	RAB30, FLCN, BCL6, F2RL3, AKAP13, ITGA3, RRAD, SH2D3A, KNDC1, RRAGC, ITSN1, TIAM1, RHOBTB2, SIAH2, DENND4C, SDCBP, ARHGAP6, NET1, ABCA1, FGF10, MCF2L, RND3, WASF2, RELN, ABL1, RASGEF1B, F11R, DENND3, KANK1, RAB9A, RAB38, GMIP, SPATA13, LAT, RASGRF2, SQSTM1, EPS8L2, RIPOR2, MET, ARHGAP26, ADRA2A, RAP1GAP2, SIPA1L3, KSR1, ARFGEF2, CHML, CD2AP, APOE, PLEKHG1, ARHGAP44, RAB33A, ARAP1, FGD4, RAF1, GRA…
GOBP_CELLULAR_RESPONSE_TO_CORTICOSTEROID_STIMULUS	3.5241e-05	0.000694416	0.557332	0.526623	1.99534	54	STC1, PLAT, SCNN1A, SCNN1G, FBXO32, KLF9, ERRFI1, TFAP4, DDIT4, AQP1, ANXA1, ZFP36L1, CYP1B1, ASS1, IGF1R, SMYD3, BCL2L11, EDN1, CASP9, SERPINF1, CFLAR, NPAS4, SCNN1D, GPER1, SRD5A1, AXIN2, PCK1
GOBP_TYPE_B_PANCREATIC_CELL_PROLIFERATION	3.84968e-05	0.000751413	0.557332	0.636416	2.04541	25	IRS2, IGFBP3, NUPR1, ERRFI1, SIDT2, IGFBP4, NR1D1, RAF1, IGFBP5, FMC1, MAP2K1, SGPP2, WDR13
GOBP_MUSCLE_SYSTEM_PROCESS	4.15634e-05	0.000803688	0.557332	0.308179	1.5621	371	STC1, CXCR4, ARG2, AKAP13, CAMK2D, FBXO32, NPNT, ERRFI1, CACNB2, TNFRSF1B, MYH14, SLC6A8, KLF15, CLIC2, KCNE4, CRYAB, CAV1, FOXO3, RGS4, SMTN, KCNJ8, NOS1, PDE4B, CACNB1, LTB4R, KCNA5, SOD1, FOXP1, ATP1A2, SMAD7, RGS2, ANXA6, EMD, ENO1, PLN, TMOD3, EDN1, ATP2A2, HRC, JUP, ADRA2A, PPP1R13L, SNTA1, ALDOA, CERT1, SRI, PDE9A, SYNM, IGFBP5, HTR7, PDE4D, VEGFB, CFLAR, TNNI3, PIK3CA, NEDD4L, MYOF, CHRNE…
GOBP_PROTEIN_HYDROXYLATION	4.50299e-05	0.000839342	0.557332	0.641343	2.09969	27	P4HA1, P4HA2, PLOD1, EGLN1, EGLN3, JMJD7, PLOD2, FKBP10, PLOD3, VIPAS39, P3H3, CRTAP, ERO1A, P4HTM, P3H2, P4HB, P4HA3, P3H1
GOBP_ZYMOGEN_ACTIVATION	4.83344e-05	0.000888923	0.557332	0.530521	1.99458	51	PLAT, SERPINE1, LGMN, THBS1, VSIR, ENO1, C1R, CASP9, PERP, MMP14, GGT1, CLEC3B, CTSL, PGK1, PLAU, RIPK2, CTSH, PLAUR, FURIN, S100A10, MASP1, CTSZ, TBC1D10A, ANXA2, MELTF
GOBP_REGULATION_OF_CELL_CYCLE_PHASE_TRANSITION	4.90194e-05	0.000893578	0.557332	-0.284725	-1.52937	401	GEN1, HECW2, VPS4B, RDX, CCL2, TIPIN, FEM1B, CCND1, USP44, KLHL18, PSME3, CLOCK, NKX3-1, DDX3X, RBL1, APC, TIPRL, ATRIP, DCUN1D3, PPP1R10, CDC16, CDC7, RFWD3, CPSF3, GIGYF2, CDC25A, INIP, MEPCE, CDC6, NACC2, SENP2, CLSPN, TAOK1, FBXO5, BCL7B, HSPA2, ZW10, WDR76, GJC2, ANAPC7, PAXIP1, PBRM1, BRIP1, XRCC3, SMARCE1, BRCA2, CENPF, USP28, GTSE1, BRCA1, ANAPC15, PABIR1, CASP2, DYNC1LI1, EZH2, PAF1, BUB…
GOBP_T_CELL_MEDIATED_IMMUNITY	5.17833e-05	0.000931648	0.557332	0.439656	1.85886	95	RIPK3, RFTN1, TNFRSF1B, CD55, CLC, HLA-E, BTN3A2, SMAD7, ARID5A, IL7R, PRKCZ, ULBP2, GNL1, DUSP22, KLRD1, HLA-F, EMP2, B2M, BTN3A3, MICA, CD46, RAB27A, CTSH, CTSC, WAS, IL1R1, IL18, HLA-B, HLA-A, TRAF2, RAET1G, CR1, AGER, CD1D, KDM5D, CD81, STX7, HLA-DRB1, PTPRC, HLA-C, TREX1, CR2, TRPM4, PVR, HLA-DRA, NECTIN2, PRF1, ARG1, HFE, JAG1
GOBP_PROCESS_UTILIZING_AUTOPHAGIC_MECHANISM	5.33691e-05	0.000956023	0.557332	0.28788	1.51078	533	DEPP1, HGF, C9orf72, GABARAPL1, BNIP3, FLCN, BNIP3L, NUPR1, OPTN, GPSM1, ATP6V1H, NOD1, RRAGC, EPG5, SNX5, CRY1, TBC1D17, FOXO3, KLHL3, MAP1LC3A, S100A8, STAT3, BMF, TRIB3, SNCA, RETREG1, ZFYVE1, S100A9, ABL1, MAP1LC3B, DCAF12, DCN, DDIT3, FKBP8, RRAGD, ATG14, HSPB8, TOM1, WASHC1, TSC1, GPR137B, BCL2L11, SQSTM1, HSPB1, ATP2A2, GRAMD1A, ILRUN, MET, SIRT2, EXOC4, YOD1, LRRK2, CALR, MVB12A, SYT11, R…
GOBP_RESPONSE_TO_AMPHETAMINE	5.47041e-05	0.000971526	0.557332	0.630749	2.0272	25	HDAC9, ADORA2A, SLC1A1, RGS4, SOD1, PPP1R1B, RGS2, EDN1
GOBP_CHROMATIN_ORGANIZATION	6.40771e-05	0.00109116	0.538434	-0.260282	-1.4477	564	TSPYL1, SRCAP, NAP1L3, SPTY2D1, ZNF518B, KDM4A, BPTF, ZNFX1, RIOX1, GLMN, L3MBTL2, NAP1L2, SFMBT1, PRMT6, ERCC6L2, TADA2B, RAG1, HMGN3, UTP3, RBL1, MSL2, CTR9, ZMPSTE24, RBM15B, RBM15, BMI1, HDAC1, UBN1, PWWP2A, BAZ1B, ACTR5, SMARCA5, TASOR, KDM8, SOX9, LRWD1, LMNB2, NSD1, BEND3, BRPF1, ING3, BCL7B, EP300, PRMT7, SMARCAD1, LMNB1, PWWP3A, TDG, MCRS1, PRDM16, SUZ12, EHMT1, TSPYL5, RAD54L2, KLF2, SU…
GOBP_RNA_LOCALIZATION	6.47061e-05	0.00109735	0.538434	-0.346988	-1.69082	186	SRSF3, KIF5C, CPSF6, HNRNPAB, RBM15B, NUP153, G3BP2, DHX9, NCBP2, SEH1L, SRSF7, NUP50, SENP2, IGF2BP1, PHAX, POM121, RAN, NDC1, SRSF1, NUP214, NOP58, NUP42, CCT3, DCP2, POLR2D, AHCTF1, SMG7, FYTTD1, ALYREF, CCT6A, EXOSC10, RANBP2, GLE1, DKC1, TCP1, TERF1, WRAP53, XPOT, NSUN2, NUP98, NUP107, NUP35, NUP62, DDX25, CCT2, SHQ1, FUBP3, CCT5, HNRNPA1L2, XPO5, NCBP1, EIF5A2, PRPF6, TST, THOC6, RUVBL1, MA…
GOBP_NEGATIVE_REGULATION_OF_DEVELOPMENTAL_PROCESS	7.02276e-05	0.00117653	0.538434	0.268714	1.4479	759	SRGN, HDAC5, FST, ABCG1, FGF23, RARA, APP, ISM1, LILRB3, BNIP3, FLCN, BCL6, SERPINE1, EFNA1, UBE2B, CDKN1B, VGLL4, MAD2L2, BCL7A, LGMN, IFRD1, H4C15, VAT1, CAV1, THBS1, RGS4, CLDN5, SINHCAF, STAT3, LRRC17, SEMA3B, ANXA1, ZFP36L1, GABPA, ABCA1, NFATC4, GDF15, TRIB3, TET1, CDKL3, SAV1, FOXO4, TACSTD2, FGF10, SOD1, EFNA3, KLF7, CXADR, FOXP1, KANK1, LBH, PRICKLE1, SMAD7, RGS2, DCN, DDIT3, PML, SFRP2,…
GOBP_NEGATIVE_REGULATION_OF_ENDOCYTOSIS	7.42865e-05	0.00123951	0.538434	0.541164	2.0007	48	APP, ABCA7, CD300A, CAV1, SDCBP, SNX33, LRRTM2, LRRTM1, ANKRD13A, NR1H2, SYT11, ITGB3, LGALS3, DLG4, PACSIN2, PACSIN3, ITGAV, NECAB2, WDR54, ANKRD13B, RIN3
GOBP_EPIGENETIC_REGULATION_OF_GENE_EXPRESSION	7.47651e-05	0.00124248	0.538434	-0.361647	-1.73822	156	SPTY2D1, ZNFX1, GLMN, MSL2, CTR9, ZMPSTE24, RBM15B, RBM15, BMI1, HDAC1, SMARCA5, TASOR, LMNB2, BEND3, EP300, PRMT7, LMNB1, TDG, MCRS1, SUZ12, EHMT1, KLF2, ZNF304, SPHK2, TASOR2, RBBP5, UHRF1, BRCA1, HELLS, SUV39H1, EZH2, EXOSC10, SMARCD1, KDM5A, DNMT1, ASH2L, MACROH2A2, ATF7IP2, WDR5, RESF1, SIN3A, USP7, FAM172A, LRIF1, RLIM, EPC1, BRD7, H3C6, KDM1A, TRIM27, ATF7IP, MACROH2A1, HNRNPU, MBD3, TPR, …
GOBP_PLASMA_MEMBRANE_ORGANIZATION	9.16797e-05	0.001449	0.538434	0.385921	1.73711	137	SLC4A1, CXCR4, NDRG1, MTSS2, ABCA7, CD9, CAV1, SNX33, RAB3A, SOD1, S100A9, WHAMM, ANXA6, BAIAP2, A4GALT, PLSCR4, ATP2A2, SLC9A3R1, SYT11, MYH9, ANO9, MTSS1, CAVIN2, EMP2, MYOF, PACSIN2, UGCG, PLEKHM2, ATP8B1, SPTA1, PACSIN3, ANO6, CHMP5, AR, GSN, BAIAP2L1, CAV2, STX4, BIN1, CHMP4C, PALS1, S100A10, CR1, SPTBN1, SH3GLB1, FLOT1
GOBP_T_CELL_RECEPTOR_SIGNALING_PATHWAY	9.03919e-05	0.001449	0.538434	0.408101	1.80349	124	ICOSLG, RFTN1, PAWR, RAB29, CD300A, PDE4B, BTN3A2, ABL1, RBCK1, EZR, TEC, PIK3CD, INPP5D, CACNB4, BTN2A2, BRAF, DUSP22, HLA-DPB1, PTPRJ, PRKD2, PDE4D, PIK3CA, LGALS3, PTPN22, BTN3A3, RPS3, ELF1, PLCG2, GBP1, THEMIS2, SHB, SLA2, TNFRSF21, RIPK2, BTN3A1, HLA-A, TRGC1, IKBKG, TRAC, BTN2A1, BTK, CD81, HLA-DRB1, PTPN6, PTPRC, PRAM1, CD226, TRAT1, BCAR1, CCR7, DUSP3, CD247, NECTIN2, CD3D, ADA, CBLB, PH…
GOBP_METHYLATION	0.000101506	0.00156146	0.538434	-0.295575	-1.55139	322	LCMT2, TRMT5, FOS, METTL2A, TGS1, HENMT1, PRMT6, TRMT6, PRDM1, CBLL1, TRMT12, WDR77, CTR9, RBM15B, TRMT10C, NOP2, FAM86B1, RBM15, BMI1, ICMT, PRDM4, SMARCA5, MEPCE, MRM2, SETD6, NSD1, BEND3, FDXACB1, BCDIN3D, PRMT7, HSD17B10, ETFBKMT, EEF2KMT, MCRS1, PRDM16, SUZ12, EHMT1, SNRPD3, PAXIP1, SUV39H2, KMT5A, ZCCHC4, RBBP5, PRDM11, TET3, WDR5B, PYGO2, BRCA1, HELLS, SUV39H1, EZH2, PAF1, EEF1AKMT1, CMTR2…
GOBP_REGULATION_OF_MEMBRANE_POTENTIAL	0.000103055	0.00157941	0.538434	0.315449	1.58488	339	APP, BNIP3, GABRB3, SLC29A1, CAMK2D, CACNB2, MYH14, KCNE4, ADORA2A, DVL1, CAV1, RGS4, NETO1, KCNJ8, BID, KCNK3, SNCA, KCNA5, SOD1, RELN, ABL1, RIMS4, FHL1, CXADR, ATP1A2, SMAD7, DCN, KCNK1, PID1, BAIAP2, ATP1B2, PLN, KCNJ11, GRIN2C, EDN1, WWP2, ATP2A2, JUP, MECP2, UCP2, PRKCZ, LRRK2, BCL2L1, SNTA1, CACNB4, RAB3GAP1, MEF2C, SRI, CRTC1, SLC25A36, TMEM161B, NPAS4, NEDD4L, DLG4, SLC8B1, GRIK5, RNF122…
GOBP_PROTEIN_LOCALIZATION_TO_CELL_PERIPHERY	0.000105021	0.0016036	0.538434	0.320786	1.59989	317	SLC4A1, ITGA3, GGA2, OPTN, CACNB2, EPB41, RAB29, CLIP3, VAMP2, GPR158, DENND4C, SLC1A1, CAV1, STXBP1, NETO1, RAMP1, TSPAN14, TMBIM1, RAB3A, KCNIP3, F11R, RAB38, PID1, EZR, PALM, GPC4, LIN7A, GRIN2C, GOLGA4, SQSTM1, JUP, GRIP1, SLC9A3R1, LGI1, PRKCZ, NFASC, BCL2L1, FRMD8, ARHGAP44, STX3, GAS6, NUMA1, RAB8B, MMP14, GPC6, CPLX1, KRT18, LGALS3, EMP2, PACS1, DLG4, CIB1, STX8, PRKCH, PPP2R5A, RANGRF, G…
GOBP_POSITIVE_REGULATION_OF_MRNA_METABOLIC_PROCESS	0.000113363	0.0017058	0.538434	-0.390449	-1.82235	126	HSPA8, PDE12, SF3B4, RBMXL1, CNOT11, RBM3, TUT4, RBMX, WDR77, YTHDF3, DHX9, NCBP2, GIGYF2, EXOSC9, YTHDF2, CNOT1, IGF2BP1, CNOT4, SYNCRIP, CNOT6, TNRC6A, CNOT10, DCP2, TNRC6C, POLR2D, CNOT7, RC3H1, PAF1, ZFP36L2, NUP98, MLH1, TOB1, LSM1, NCL, PRMT5, NCBP1, EXOSC3, HNRNPD, DAZAP1, METTL14, ZC3H12A, EIF4ENIF1, NUDT21, HNRNPU, MEX3D, AGO1, CNOT9
GOBP_GAS_TRANSPORT	0.000129196	0.00191618	0.518848	0.700081	2.10225	19	HBB, BPGM, HBA1, HBG2, AQP1, HBA2, RHAG, HBM, HBG1, HBE1
GOBP_REGULATION_OF_POTASSIUM_ION_TRANSPORT	0.00013214	0.00195284	0.518848	0.451397	1.84386	79	KLHL24, KCNE4, VAMP2, CAV1, RGS4, NETO1, NOS1, KCNK3, KCNA5, FHL1, KCNIP3, ATP1B2, WWP2, ADRA2A, NEDD4L, LRRC55, ANO6, KCNE1, AKAP6, FLNA, KCNAB2, OXSR1, ATP1B3, ATF4, BIN1, ITGB1, GNB2, ABCC9
GOBP_PHAGOCYTOSIS	0.000139304	0.00202972	0.518848	0.353877	1.66479	201	RARA, AZU1, RAB7B, ICAM5, ABCA7, CD300A, ADORA2A, THBS1, MSR1, ANXA1, ABCA1, SOD1, ABL1, MERTK, LETMD1, SLC11A1, PECAM1, PTX3, NCF2, MET, ELMO3, CALR, SYT11, MYH9, ITGB3, CD14, IRF8, UNC13D, GAS6, VIPAS39, PTPRJ, LEPR, PRTN3, PIK3CA, TIMD4, IL15, ANO6, ITGAV, TGM2, PIP4P2, IL15RA, C3, PLCG2, GSN, CD36, BCR, RAC3, PEAR1, RAB7A, FCER1G, RAB27A, RAB31, RACK1, ELANE, PLA2G6, TUB, ITGB1, NR1H3, LMAN2,…
GOBP_ORGANIC_ACID_TRANSMEMBRANE_TRANSPORT	0.000145969	0.00211936	0.518848	0.395065	1.7645	128	IRS2, CPT1B, SLC3A2, SLC2A1, SLC43A1, ABCC1, SLC16A10, SFXN3, SLC6A8, SLC25A30, SLC1A1, THBS1, RGS4, SLC27A1, ACSL1, SLC25A29, CPT1A, SLC16A3, ATP1A2, RGS2, SLC25A1, SLC17A5, SLC7A6, SLC11A1, UCP2, ABCD4, SLC7A8, SLC47A1, MPC1
GOBP_EPITHELIAL_CELL_DIFFERENTIATION	0.00014703	0.0021199	0.518848	0.283094	1.48064	514	STC1, CXCR4, FST, RARA, SERPINE1, WHRN, IRF6, ATOH8, CDKN1B, ERRFI1, ACADVL, MAFF, TJP3, CDKN1C, KLF15, PDE2A, BTG1, CAV1, CLDN5, PPP1R12A, CPT1A, ANXA1, ZFP36L1, KRT78, CTSB, SAV1, FGF10, SOD1, VIM, KLF7, ABL1, SLC44A4, F11R, HSF4, LBH, CNN3, CD24, EZR, TCF15, TJP2, SIDT2, PLOD3, PECAM1, POU2F3, ST14, YAP1, CYP26B1, DLG5, MET, TPP1, SLC9A3R1, FRZB, SIPA1L3, ALDOC, TMEM100, KRT1, SPRED2, TXNIP, F…
GOBP_REGULATION_OF_PROTEIN_MATURATION	0.000157671	0.00224208	0.518848	0.491364	1.8865	58	PLAT, SERPINE1, THBS1, CDK20, NOL3, ENO1, RPS6KA2, LRRK2, MYH9, MMP14, CLEC3B, PLAU, GSN, CST7, PLAUR, SOX4, GAS1, CARD16, S100A10, CTSZ, LPCAT3, SNX12, ANXA2, MELTF
GOBP_PROTEIN_NITROSYLATION	0.000180629	0.00246681	0.518848	0.737571	2.06535	15	NOS1, S100A8, S100A9, SNTA1, ADH5, GAPDH, OXR1, NOS2
GOBP_OLIGOSACCHARIDE_LIPID_INTERMEDIATE_BIOSYNTHETIC_PROCESS	0.000182251	0.00248078	0.518848	-0.665387	-2.09523	21	ALG2, ALG11, ALG14, ALG13, ALG10, DOLK, DOLPP1
GOBP_PEPTIDE_CROSS_LINKING	0.000190576	0.00254389	0.518848	0.679965	2.06242	20	ABCA7, THBS1, ANXA1, EPB42, DCN, F13A1, KRT1, SPOCK2, TGM2, NDNF, COL3A1, EVPL
GOBP_REGULATION_OF_RHO_PROTEIN_SIGNAL_TRANSDUCTION	0.000216058	0.00282927	0.518848	0.453281	1.83037	75	FLCN, BCL6, F2RL3, AKAP13, ITGA3, NET1, ABCA1, MCF2L, ABL1, F11R, KANK1, EPS8L2, RIPOR2, MET, APOE, RAF1, LPAR1, LPAR2, RALBP1, LPAR6, LPAR4, P2RY8, EPS8L1, BCR, P2RY10, PRAG1, F2RL2, ITGB1, PDGFRB, COL3A1, NRP1, FLOT1
GOBP_LONG_TERM_SYNAPTIC_POTENTIATION	0.000218822	0.00285642	0.518848	0.463649	1.84803	73	APP, LGMN, VAMP2, ADORA2A, SLC1A1, LRRTM2, NFATC4, SNCA, STAU1, RELN, ABL1, LRRTM1, RASGRF2, GRIN2C, SQSTM1, MECP2, PRKCZ, APOE, STX3, BRAF, CRTC1, ITPR3, SHANK3
GOBP_REGULATION_OF_METAL_ION_TRANSPORT	0.000223436	0.00289836	0.518848	0.309802	1.55085	322	STC1, CXCR4, F2RL3, CRACR2B, RRAD, CAMK2D, PER1, CACNB2, EPB41, CLIC2, KLHL24, KCNE4, VAMP2, ADORA2A, CAV1, CNKSR3, RGS4, NETO1, NOS1, PDE4B, CACNB1, KCNK3, SNCA, KCNA5, ABL1, SIK1, FHL1, KCNIP3, CEMIP, ATP1A2, PML, ATP1B2, PLN, WWP2, PPP3CC, HRC, ADRA2A, SLC9A3R1, SNTA1, STOM, CACNB4, STIM1, ITGB3, AHCYL1, PDGFB, SRI, GNAI2, ACTN4, GNB5, PDE4D, LGALS3, NEDD4L, SLC8B1, B2M, VDAC1, PACSIN3, LRRC55…
GOBP_NEGATIVE_REGULATION_OF_NUCLEOBASE_CONTAINING_COMPOUND_METABOLIC_PROCESS	0.000238462	0.00304341	0.518848	-0.216997	-1.28384	1316	FOXE1, NCOA5, ZNF281, FOSB, ZNF555, HSPA8, HIF1AN, ZBTB39, RPS26, RBM46, ZMYM2, ZNF778, SALL1, KDM4A, BPTF, SFPQ, VDR, RIOX1, ZNF669, IRX2, ZBTB14, CCNE1, ERCC4, ETV3, ZNF398, MIER3, EID2, NR2C2, TIPIN, TOB2, CCND1, MED1, SFMBT1, PRMT6, ZNF79, DDX20, ZKSCAN3, CDK5R1, ZFP69B, CYREN, FOXF1, ANGEL2, E2F8, ZNF491, PRDM1, ZBTB6, ZNF148, CLOCK, ZNF253, AJUBA, FUS, ZFTA, RBMX, WNT5A, ZNF69, ZNF3, NKX3-1…
GOBP_RHO_PROTEIN_SIGNAL_TRANSDUCTION	0.000267547	0.00330481	0.498493	0.407668	1.79734	118	FLCN, BCL6, F2RL3, AKAP13, ITGA3, RHOBTB2, ARHGAP6, NET1, ABCA1, MCF2L, ABL1, F11R, KANK1, EPS8L2, RIPOR2, MET, ADRA2A, APOE, RAF1, LPAR1, RIPOR1, LPAR2, RALBP1, LPAR6, LPAR4, CTNNAL1, P2RY8, PLEKHG5, EPS8L1, BCR, P2RY10, PRAG1, WAS, RHOV, GNA13, RHOJ, F2RL2, ITGB1, PDGFRB, ARHGAP1, RHOU, COL3A1, ARHGAP29, NRP1, ROCK1, FLOT1
GOBP_NUCLEOBASE_CONTAINING_COMPOUND_TRANSPORT	0.000286663	0.0035095	0.498493	-0.324033	-1.6069	202	SLC35B4, SRSF3, RIPK1, KIF5C, CPSF6, LRRC8E, RBM15B, NUP153, G3BP2, DHX9, NCBP2, SEH1L, SLC35A4, SRSF7, SLC35D1, NUP50, SENP2, IGF2BP1, PHAX, POM121, RAN, NDC1, SRSF1, NUP214, NUP42, POLR2D, AHCTF1, SMG7, FYTTD1, ALYREF, RANBP2, GLE1, SLC25A16, XPOT, LRRC8D, NSUN2, SLC33A1, NUP98, SLC35B3, SLC35A5, NUP107, SLC35B1, NUP35, NUP62, DDX25, CD47, HNRNPA1L2, SLC25A24, XPO5, SLC35C1, NCBP1, EIF5A2, TST,…
GOBP_AUTOPHAGY_OF_MITOCHONDRION	0.000321334	0.00387662	0.498493	0.424053	1.77698	88	GABARAPL1, BNIP3, BNIP3L, OPTN, MAP1LC3A, RETREG1, MAP1LC3B, FKBP8, ATG14, SQSTM1, HAX1, ATG12, FBXO7, MFN2, VDAC1, USP36, HIF1A, CSNK2A2, ATG2A, HK2, TAFAZZIN, GABARAP, SREBF1, SPATA18, CISD2, PINK1, WDR45, TOMM7, GABARAPL2, TSPO, CTSK, ATG9A, FUNDC2, HTRA2, RB1CC1
GOBP_ADENYLATE_CYCLASE_ACTIVATING_ADRENERGIC_RECEPTOR_SIGNALING_PATHWAY	0.000323925	0.00389651	0.498493	0.679998	1.99735	18	AKAP13, ARRDC3, PDE4B, PLN, ADRA2A, GNAI2, ADCY9, PDE4D, CRTC3, ADRA2C, ADRA2B
GOBP_EAR_DEVELOPMENT	0.000436741	0.00489765	0.498493	0.357748	1.65687	179	CEBPD, LRIG3, WHRN, SDC4, CDKN1B, TGFB3, DVL1, ITGA8, KCNK3, LRIG1, FGF10, SOD1, NAGLU, SLC44A4, BMPER, TCF15, TTC39C, CTHRC1, LIN7A, BCL2L11, EDN1, SLC9A3R1, FRZB, AHI1, TSHZ1, SLITRK6, INSIG2, MYO3B, ANP32B, PDZD7, NTRK3, NKX3-2, ATP8B1, RBPJ, STRA6, TSKU, MYCL, EDNRA, FGF9, ROR1, BCR, TBX1, PTK7, OSR1, KCNQ4, CDH23, MPV17, TWIST1, DVL2, SIX1, NOG, PLPPR4, DDR1, PDGFRB, GSC, RPL38, INSIG1, GABR…
GOBP_INTRACILIARY_TRANSPORT	0.000472597	0.00522889	0.498493	-0.487465	-1.90982	46	TRAF3IP1, SSX2IP, TTC30B, DYNLL1, IFT22, TTC26, TTC30A, WDR35, IFT88, RPGR, HSPB11
GOBP_INTERSTRAND_CROSS_LINK_REPAIR	0.00048747	0.00532352	0.498493	-0.522093	-1.96829	39	ERCC4, EXO5, ERCC6L2, DCLRE1B, RFWD3, NEIL3, XPA, XRCC3, VCP, RNF168, DCLRE1A, FANCD2
GOBP_POSITIVE_REGULATION_OF_CELLULAR_RESPONSE_TO_TRANSFORMING_GROWTH_FACTOR_BETA_STIMULUS	0.000487582	0.00532352	0.498493	0.583969	1.9564	31	FLCN, NPNT, CDKN1C, THBS1, ITGA8, SDCBP, TGFBR3, HSP90AB1, CITED1, TNXB, ZEB2, SNW1, MYOCD
GOBP_NEGATIVE_REGULATION_OF_COAGULATION	0.000510793	0.00547829	0.477271	0.532102	1.88411	39	PLAT, SERPINE1, CD9, THBS1, TFPI, C1QTNF1, TSPAN8, EDN1, FAP, ANXA5, KRT1, ALOX12, APOE, PDGFB, SERPING1, PLAU, PROS1
GOBP_BONE_DEVELOPMENT	0.000514649	0.00550289	0.477271	0.339883	1.60336	203	CBS, STC1, RARA, AKAP13, DHRS3, TGFB3, PHOSPHO1, LOX, PLXNB1, LRRC17, PTGER4, WASF2, FOXP1, ANXA6, XYLT1, MEF2D, DYM, GNAS, CYP26B1, SERPINH1, PPIB, ADAMTS7, MEIS1, GREM1, MEF2C, MMP14, FOXN3, INSIG2, RPL13, LEPR, CTC1, LRP5, TULP3, HOXB4, NAB2, TGM2, TSKU, FLNA, PLS3, ATP6AP1, SFRP4, SRD5A1, DDR2, FREM1, ATF2, TNFSF11, IGF1, TRIM45, ZBTB16, FBN1, KAT2A, AXIN2, TWIST1, P3H1, NOTCH2, COL3A1, MPIG6…
GOBP_ENDOTHELIUM_DEVELOPMENT	0.000556927	0.00584914	0.477271	0.381882	1.68763	123	STC1, DLL4, CXCR4, ATOH8, TJP3, PDE2A, BTG1, CLDN5, PPP1R12A, F11R, FOXP1, EZR, TJP2, PLOD3, PECAM1, MET, TMEM100, ITGAX, S1PR1, HEY1, HPSE, PRKD2, PDE4D, PPP1R16B, APOLD1, RBPJ, MESP1, AFDN, KDM6B, NR2F2, EDNRA, TNFRSF1A
GOBP_NEGATIVE_REGULATION_OF_GLYCOLYTIC_PROCESS	0.000596247	0.00621478	0.477271	0.710114	1.98847	15	SLC4A1, FLCN, NUPR1, DDIT4, STAT3
GOBP_RELAXATION_OF_MUSCLE	0.000647517	0.00661586	0.477271	0.596647	1.9527	28	CAMK2D, PDE4B, SOD1, ATP1A2, RGS2, PLN, HRC, SRI, PDE4D, PIK3CA, ADORA2B, GSN
GOBP_CARBOHYDRATE_TRANSMEMBRANE_TRANSPORT	0.000683102	0.00685892	0.477271	0.402556	1.70524	96	IRS2, SLC2A1, INSR, AQP1, KLF15, CLIP3, SLC27A1, TRIB3, SLC2A3, PID1, SLC17A5, SLC2A4, SLC5A3, TSC1, EDN1, BRAF, SLC2A14, CLTCL1, RNASEL, C3, MFSD4A, EDNRA, AQP3, SORBS1, HK2, IGF1
GOBP_INNATE_IMMUNE_RESPONSE_IN_MUCOSA	0.000715609	0.0071354	0.477271	0.704788	2.01945	16	H2BC21, H2BC8, DEFA3, H2BC6, DEFA4, NOS2, RPL39, DEFA1B, FAU, H2BC11, H2BC7, DEFB1
GOBP_EPITHELIAL_CELL_MORPHOGENESIS	0.000783243	0.00761468	0.477271	0.575726	1.90255	29	STC1, PLOD3, ST14, MET, SIPA1L3, FRMD6, RAB25, AR, FLNB, DACT2, ROCK1, NOTCH4, CLDN3, VSIG1, CLIC4, SIPA1, ARHGEF26, CCDC88C, HEG1, FAT1
GOBP_NEGATIVE_REGULATION_OF_ACTIN_FILAMENT_BUNDLE_ASSEMBLY	0.000856451	0.00804309	0.477271	0.571696	1.88923	29	ARHGAP6, TACSTD2, WASF2, F11R, MET, S1PR1, ARAP1, RHPN2, RHPN1, SHANK3, PHLDB2, WAS
GOBP_RESPIRATORY_BURST	0.000856451	0.00804309	0.477271	0.571963	1.89012	29	MPO, INSR, CD55, CD24, PIK3CD, SLC11A1, NCF2, SELENOK, RPS19, CD52, PGAM1, BCR, RAC3
GOBP_RESPONSE_TO_XENOBIOTIC_STIMULUS	0.000987875	0.00898423	0.45506	0.292671	1.46848	332	CXCR4, RORC, UBE2B, SLC29A1, SULT1C4, ITGA3, HSD11B2, CDKN1B, ABCC1, TRAF3IP2, N6AMT1, ADORA2A, SLC1A1, THBS1, LOX, ACSL1, NOS1, PPP1R12A, PDE4B, CPT1A, LPL, CYP1B1, KCNK3, SNCA, NQO1, SOD1, CAT, ABL1, CHEK2, AIP, PRICKLE1, ASS1, SFRP2, NFATC2, KCNJ11, ABCC3, EDN1, CYP26B1, IGFBP2, CD69, CALR, TXNIP, ITGB3, NPAS2, BRAF, GAS6, MEF2C, CBR1, HSPA5, TP53I13, PPM1E, ENO2, UCHL1, HSF1, AGPAT2, TFRC, NO…
GOBP_REGULATION_OF_RECEPTOR_BINDING	0.00103078	0.00931302	0.45506	0.665121	1.9161	17	LOX, ATP2A2, RGMA, GREM2, MMP9, B2M, BDNF, NOG, NRP1, PTPRF, PLCL1, ANXA2
GOBP_LIPID_LOCALIZATION	0.00104757	0.00942362	0.45506	0.287263	1.45721	372	IRS2, SLC4A1, NRIP1, CPT1B, ABCA6, ABCG1, ATP8B4, SLC2A1, ABCC1, PLA2G4F, ABCA7, CRY1, CAV1, THBS1, PNPLA2, SLC27A1, MSR1, RBP7, ACSL1, CPT1A, ANXA1, LPL, ABCA10, ABCA1, APOD, ZFYVE1, NPC2, C1QTNF1, SLCO4A1, MIF, CRY2, OSBP2, PLSCR4, ABCC3, PLTP, EDN1, NR1H2, GRAMD1A, PLEKHA3, LDAF1, APOE, CETP, ITGB3, ANO9, CERT1, NMB, ESYT2, ABCA8, ABCD4, HILPDA, AUP1, FABP3, APOLD1, NOS2, PISD, APOL3, UGCG, AB…
GOBP_AXONEME_ASSEMBLY	0.00109684	0.00978177	0.45506	-0.407805	-1.75382	78	RSPH4A, IQCG, SPAG17, LRGUK, SPAG1, CFAP44, TTC26, CFAP206, JHY, DNAAF4, DNAAF11, DNAI4, DNAAF10, CCDC40, CCDC65, FOXJ1, PIERCE2, DNAAF2, PLA2G3, ZMYND10, TTC12, DNAAF8, DNAL1, ODAD2, PIERCE1, CFAP74, DNAAF5, CLXN, NEURL1, LRRC61, FSIP2, SPEF1, CFAP65

## Sheet: GO MF
Supplementary Table 4 (GO MF pathways)
pathway	pval	padj	log2err	ES	NES	size	leadingEdge
GOMF_SEQUENCE_SPECIFIC_DNA_BINDING	2.3205e-17	1.71717e-14	1.07687	-0.301322	-1.76267	1276	FOXE1, NPAS3, ZNF281, FOSB, ZNF107, ATMIN, SALL1, FOS, ZNF629, ZNF518B, ZNF35, ZNF37A, ZNF551, ZNF81, BPTF, SFPQ, ZNF490, ZNF605, ZNF578, ZNF280B, ZNF549, ZSCAN29, VDR, ZNF287, ZNF225, IRX2, ZNF480, ZBTB14, ZNF260, ZNF501, ZFP82, ETV3, ZNF510, ZNF689, ZNF774, ZNF737, ZBED4, NR2C2, HDX, ZNF354C, GTF2A1, ZNF607, ZNF112, PGBD2, ZKSCAN3, RAG1, ZNF623, ZNF101, FOXF1, ZNF354A, E2F8, ZNF543, ZNF782, ZFP…
GOMF_SIGNALING_RECEPTOR_BINDING	5.13099e-15	1.89847e-12	0.996986	0.321662	1.7605	1082	IRS2, HGF, ADM, STC1, JAM2, NRIP1, DLL4, FST, ICOSLG, PLAT, SYTL1, FGF23, RARA, APP, GABARAPL1, SERPINE1, INHBB, ICAM5, ARRDC3, EFNA1, CXCL16, IL1RN, ITGA3, HMGB2, NPNT, NAMPT, INSR, TRAF3IP2, AQP1, TGFB3, SNX5, CMTM7, ADORA2A, DVL1, CD9, CAV1, THBS1, ITGA8, SDCBP, PRMT2, BLNK, IL32, NETO1, KCNJ8, S100A8, PIK3IP1, PLXNB1, BID, PXN, LRRTM2, STAT3, SEMA3B, ANXA1, LPL, FGF7, ABCA1, TYMP, NFATC4, GDF…
GOMF_CATALYTIC_ACTIVITY_ACTING_ON_A_NUCLEIC_ACID	1.59128e-13	2.94386e-11	0.943632	-0.345107	-1.91849	584	DDX6, GEN1, SRCAP, PDE12, LCMT2, TRMT5, TOE1, EXOG, BPTF, TWNK, METTL2A, ZNFX1, TGS1, ERCC4, POP1, POLR1F, EXO5, HENMT1, G3BP1, POLR3A, SLFN12, DDX20, MARS2, POLR1C, ERCC6L2, RAG1, ANGEL2, TUT4, POLR1B, PUS3, DDX3X, TRMT12, ELAC1, RNASEH1, WRN, DCLRE1B, TRMT10C, NOP2, THAP9, PCNA, DDX28, POLE2, MCM7, FEN1, DHX9, GATC, CPSF3, NEIL3, DDX52, DIS3L, DDX1, RTCB, EXOSC9, ZC3H12C, SMARCA5, MEPCE, MRM2, …
GOMF_STRUCTURAL_MOLECULE_ACTIVITY	2.40045e-13	3.55267e-11	0.932595	0.362971	1.90586	603	H2AC18, H2BC21, H3-3B, COL18A1, H1-2, TUFT1, PANX2, DPT, COL6A1, CSRP1, H1-10, NPNT, H1-0, MRPS6, EPB41, H4C15, CRYAB, IGFBP7, THBS1, KLHL3, COL6A2, CLDN5, H2BC8, SMTN, H1-3, H1-4, TUBG2, KRT78, EPB42, PGM5, VIM, LUM, NUP88, TINAGL1, SPTB, DCN, LTBP4, H2AC6, MAP2, H2BC6, ACAN, ASPN, TUBB8, CTHRC1, TUBE1, FBLN2, H2BC5, JUP, SORBS3, FBLN1, COL4A4, CHI3L1, RPL22L1, NID2, KRT1, H4C14, SNTA1, CD2AP, A…
GOMF_TRANSCRIPTION_REGULATOR_ACTIVITY	1.61481e-10	1.70708e-08	0.826657	-0.261939	-1.53911	1397	FOXE1, NCOA5, NPAS3, ZNF281, FOSB, ZNF107, ZNF555, SRCAP, ATMIN, ZNF778, SALL1, FOS, ZNF629, ZNF518B, ZNF35, ZNF37A, ZNF280B, ZSCAN29, VDR, ZNF669, ZNF287, ZNF225, IRX2, ZBTB14, ZNF501, ETV3, ZNF510, ZNF398, MIER3, ZNF737, ZBED4, EID2, NR2C2, HDX, AKIRIN1, ADNP2, TOB2, CCND1, MED1, ZNF112, SFMBT1, ZNF79, ZKSCAN3, TADA2B, ZFP69B, ZNF101, FOXF1, MED17, E2F8, ZNF782, ZNF491, PRDM1, ZNF148, ZNF594, C…
GOMF_EXTRACELLULAR_MATRIX_STRUCTURAL_CONSTITUENT	4.76832e-08	3.98307e-06	0.719513	0.463128	2.09694	139	COL18A1, TUFT1, DPT, COL6A1, NPNT, IGFBP7, THBS1, COL6A2, LUM, TINAGL1, DCN, LTBP4, ACAN, ASPN, CTHRC1, FBLN2, FBLN1, COL4A4, CHI3L1, NID2, FBN3, THBS2, COL23A1, COL9A2, CRELD1, MFAP4, FGL2, LAMA1, MGP, PRG2, TNXB, LTBP2, LAMC2, LTBP1, PODN, COL9A1, COL8A1, SPARC, COL14A1, ELN, PRELP, FBN1, COL4A3, MMRN1, MMRN2, COL8A2, EMILIN2, LAMA5, LAMA4, LAMC1, COL3A1, COL5A2, TGFBI, LAMB1, MFGE8, HSPG2, NID…
GOMF_RNA_BINDING	1.2636e-07	7.79218e-06	0.690132	-0.237018	-1.40733	1554	DDX6, NCOA5, HSPA8, RBM12, NIP7, RPS26, RBM46, BZW1, FASTKD5, TOE1, EBNA1BP2, SRSF3, SFPQ, UBE2N, ZNFX1, SF3B4, GAR1, CSTF2T, PCDH20, TUBB4B, RBMXL1, POP1, RDX, ZBED4, GSPT2, HENMT1, R3HDM1, G3BP1, RBM3, UHMK1, ALG13, RRS1, DDX20, LARP6, TRMT6, DHFR2, ANGEL2, TUT4, CPSF6, FUS, RBMX, PUS3, DGCR8, UTP3, DHFR, PNO1, NGRN, HNRNPM, DDX3X, HNRNPAB, ZC3H4, RBM45, EPPK1, MTERF1, RNASEH1, RBM15B, TRMT10C,…
GOMF_COLLAGEN_BINDING	2.98824e-07	1.701e-05	0.674963	0.59008	2.29708	59	COL6A1, ITGA3, THBS1, COL6A2, LOX, CTSB, LUM, SPARCL1, SMAD7, C1QTNF1, NID2, SERPINH1, PCOLCE2, ITGA10, PPIB, PDGFB, CRTAP, MMP9, MRC2, TNXB, CTSL, SMAD3, RELL2, ECM2, PODN, SPARC, DDR2, COL14A1, ITGB1, DDR1, P3H1, P3H4, CTSK, TGFBI, NID1, VWF
GOMF_CELL_ADHESION_MOLECULE_BINDING	4.24047e-07	2.24139e-05	0.674963	0.316381	1.63768	510	JAM2, SLC3A2, NDRG1, CCT8, ICAM5, ITGA3, H1-10, NPNT, LDHA, TJP3, EIF2A, SNX5, CD9, THBS1, ITGA8, SDCBP, ANXA1, CD200, CDH6, EPS15L1, WASF2, CXADR, CTNND1, F11R, ITGA5, LTBP4, CNN3, BAIAP2, SNX1, SFRP2, EMD, EZR, ENO1, TJP2, STK24, PFKP, TSPAN8, TMOD3, EPS8L2, JUP, FAP, FBLN1, PPP1R13L, MPRIP, CALR, NFASC, ITGAX, CD2AP, ITGA10, ITGB5, NEXN, MYH9, ATXN2L, ITGB3, ALDOA, HSP90AB1, MMP14, FMNL2, ICAM…
GOMF_ATP_DEPENDENT_ACTIVITY_ACTING_ON_DNA	1.10332e-06	5.10284e-05	0.643552	-0.437694	-1.99332	118	SRCAP, BPTF, TWNK, G3BP1, ERCC6L2, DDX3X, WRN, MCM7, DHX9, DDX1, SMARCA5, MCM6, MLH3, DSCC1, HFM1, SMARCAD1, RAD54L2, BRIP1, XRCC3, MSH6, WAPL, MCM4, HELLS, ERCC6L, DNA2, RAD51C, ERCC6, SHPRH, POLQ, CHD8, MLH1, RFC2, CHTF8, BLM, HLTF, ATAD5, MCM5, RFC4, INO80, RUVBL1, MCM3, EP400, CHD1L, RAD50, TTF2, HELQ, XRCC2, PMS1, XRCC6, XRCC5, RFC3, FBH1, CHD4
GOMF_LIPID_BINDING	1.42343e-06	6.19613e-05	0.643552	0.294496	1.56298	678	RORC, ABCG1, RARA, PLCD1, MTSS2, GRB7, PXDC1, HSD11B2, GGA2, HS1BP3, PLA2G4F, ACADVL, CD55, EPB41, CD300A, TIAM1, CLIP3, VAMP2, SNX5, ADORA2A, CAV1, THBS1, SDCBP, BLNK, RBP7, MAP1LC3A, S100A8, SNX33, ANXA1, LPL, ABCA1, SNCA, APOD, MCF2L, PTGDS, ZFYVE1, S100A9, WASHC2A, MAP1LC3B, ATP1A2, ANXA6, NPC2, SNX1, TOM1, EPDR1, TEC, ACBD4, GRK5, AMPH, OSBP2, DGKG, PLTP, GPR183, SDCBP2, GRAMD1A, PLEKHA3, CY…
GOMF_CALCIUM_ION_BINDING	3.01004e-06	0.000111372	0.627257	0.297187	1.54933	558	DLL4, PLCD1, CRACR2B, PCDH18, NPNT, PLA2G4F, PCDHGC3, PCDHGA5, ITSN1, PCP4, THBS1, TKT, S100A8, ANXA1, LPL, NOL3, CDH6, SNCA, CLSTN3, EPS15L1, S100A9, CAPN12, FKBP10, KCNIP3, SPARCL1, C1S, ANXA6, LTBP4, S100A14, EPDR1, ASPN, GALNT3, PCDHA11, PLSCR4, DGKG, FBLN2, TBC1D9, ATP2A2, HRC, ANXA5, FBLN1, NID2, C1R, RAB11FIP4, CALR, SYT11, FBN3, THBS2, NECAB1, STIM1, PCDHB14, TNFAIP6, CRELD1, EEF2K, PLA2G…
GOMF_STRUCTURAL_CONSTITUENT_OF_CHROMATIN	2.97149e-06	0.000111372	0.627257	0.585742	2.19052	48	H2AC18, H2BC21, H3-3B, H1-2, H1-10, H1-0, H4C15, H2BC8, H1-3, H1-4, H2AC6, H2BC6, H2BC5, H4C14, H3-7, H2BC15, H2AC15, H2AC8
GOMF_CARBOHYDRATE_BINDING	5.79464e-06	0.000204192	0.610527	0.381964	1.80795	202	PFKL, P4HA1, EVA1C, P4HA2, PLOD1, CLC, EGLN1, EGLN3, CLEC2B, SLC2A3, PLOD2, PPP1R3B, GPCPD1, PFKP, ACAN, GALNT3, PLOD3, PTX3, GPI, KLRG2, PPP1R3F, CD69, CHI3L1, KRT1, CALR, STBD1, ALDOA, CLEC2D, PPP1R3E, P3H3, MAN2B1, KLRD1, P4HTM, MRC2, LGALS3, CDIPT, P3H2, PRG2, PKD1L2, CD72, CLEC3B, LGALS8, MAN2A2, PPP1R3C, KLRB1, IGF2R, LGALS9, COL9A1, GALNT9, GYS1, FREM1, LMAN1, LAYN, HK2, GUSB, GALNT17, MAN…
GOMF_GTPASE_BINDING	6.39507e-06	0.000215107	0.610527	0.3421	1.68357	299	SYTL1, C9orf72, NDRG1, MTSS2, BNIP3, AKAP13, GGA2, OPTN, ERRFI1, RHOBTB3, INF2, RAB29, RRAGC, RGPD8, DVL1, CAV1, ABCA1, SOD1, RIMS4, WHAMM, RRAGD, ATG14, ENO1, YIPF2, BICDL2, GOLGA4, NCF2, XPO1, EXOC4, DENND5A, LRRK2, RAB11FIP4, CHML, ARHGAP44, YBX3, RAB3GAP1, FMNL1, HPS4, UNC13D, BRAF, BICDL1, FGD4, RAF1, FMNL2, DAAM1, DOCK11, RANBP9, PIFO, RAB11FIP5, RALBP1, MLPH, RPH3AL, CIB1, PKN1, DIAPH3, PR…
GOMF_GROWTH_FACTOR_BINDING	1.33867e-05	0.000430702	0.593325	0.439603	1.94229	117	IGFBP3, IL1RN, COL6A1, INSR, TGFB3, IGFBP7, THBS1, SDCBP, CHRDL1, IGFBP6, ACVR1B, LTBP4, IGF1R, TGFBR3, LIFR, IGFBP4, LRRC32, IGFBP2, ITGB3, PDGFB, HAX1, FGFR1, RPS2, IGFBP5, RPS19, NTRK3, ERBB3, ITGAV, S100A13, LTBP2, TSKU, IL6R, LTBP1, CD36, CD109, OSMR, IGF2R, ERBB2, IL1R1, FURIN, VASN, RHBDF1, PDGFRB, COL3A1, NRP1, FLT4
GOMF_CYTOKINE_BINDING	3.2178e-05	0.000881917	0.557332	0.432306	1.87239	104	CXCR4, IFNAR1, PLP2, IL1RN, TNFRSF1B, TGFB3, THBS1, CHRDL1, CSF2RA, LTBP4, TGFBR3, LIFR, LRRC32, ACKR3, ITGB3, GREM2, GREM1, SOSTDC1, HAX1, LEPR, NBL1, IL1RL1, ITGAV, TNFRSF14, TSKU, IL6R, LTBP1, GBP1, TNFRSF1A, CD36, CD109, OSMR, ELANE, IL1R1, VASN, CD74, NOG, ITGB1, TRAF2, NRP1
GOMF_SERINE_HYDROLASE_ACTIVITY	3.11934e-05	0.000881917	0.557332	0.427224	1.87103	112	HGF, PLAT, HTRA3, AZU1, TMPRSS2, PRSS16, RELN, CTSG, C1S, PRSS23, ST14, FAP, TPP1, C1R, MMP14, RHBDL1, CFD, DPP7, PRTN3, PCSK2, MMP9, PRSS22, PLAU, TMPRSS3, TLL2, CTSH, CTSC, PCSK5, GZMB, SCPEP1, ELANE, PLA2G6, F10, BMP1, FURIN, IMMP1L, RHBDF1, MASP1, CTSK, TPSAB1, KLK2, CPD
GOMF_14_3_3_PROTEIN_BINDING	4.65884e-05	0.00114823	0.557332	0.610231	2.09624	33	IRS2, DDIT4, PPP1R12A, ZFP36L1, SIK1, NFATC2, RIPOR2, KSR1, PRKCZ, SYNPO2, RIPOR1, HLA-F, FOXK1, TBC1D22A, HDAC7, PI4KB
GOMF_MONOSACCHARIDE_BINDING	4.96534e-05	0.00114823	0.557332	0.513045	2.0258	62	PFKL, P4HA1, P4HA2, PLOD1, EGLN1, EGLN3, SLC2A3, PLOD2, PFKP, PLOD3, GPI, ALDOA, P3H3, P4HTM, P3H2, IGF2R, LGALS9, GYS1, LMAN1, HK2, MANBA, P4HA3, P3H1, LMAN2, OGFOD2, TALDO1, BSG, CLEC4A, LMAN2L
GOMF_PEPTIDASE_REGULATOR_ACTIVITY	4.93756e-05	0.00114823	0.557332	0.390435	1.7678	139	APP, SERPINE1, CSTB, NOD1, RENBP, TIMP3, CAV1, TFPI, VSIR, NOL3, PI15, SNCA, SFRP2, CLPX, FBLN1, SERPINH1, PCOLCE2, GAS6, NAIP, TIMP2, SERPING1, GAPDH, SERPINF1, PAPLN, SPOCK2, PRSS22, PEBP1, CRIM1, CTSL, BST2, PROS1, C3, CD109, SERPINB9, ITIH4, MAL, CTSH, CTSC, PRDX5, CST7, RACK1, COL4A3, BIN1, FURIN, CARD16, NLRP1, PINK1, ROCK1, CTSK, TNFAIP8, RPS27L, PRDX3, GPC3, ANXA2, SERPINI1, SERPINB1, NGF…
GOMF_KINASE_BINDING	6.9326e-05	0.00155458	0.538434	0.273457	1.45251	681	IRS2, PFKL, HDAC5, RARA, MARVELD3, HDAC9, SLC2A1, DACT1, SDC4, GRB7, PER1, CDKN1B, MAD2L2, ERRFI1, FAS, TIAM1, BTG1, DVL1, CRY1, CAV1, STXBP1, FOXO3, RGS4, BLNK, SASH1, NBEA, MAP2K7, SP100, PPP1R12A, PIK3IP1, SLC12A7, STAT3, TRIB3, KCNA5, SLC12A6, ABL1, SIK1, CHEK2, SHC4, CTNND1, GPRC5B, ATF7, MAP4K2, CD24, EZR, CRY2, TJP2, ADIPOR1, CHIA, LAT, GRK5, PPP1CB, BCL2L11, SQSTM1, HSPB1, JUP, ADRA2A, SR…
GOMF_FIBRONECTIN_BINDING	0.000135546	0.00278623	0.518848	0.623066	2.07615	28	IGFBP3, ITGA3, SDC4, THBS1, CCDC80, IGFBP6, SFRP2, FBLN1, ITGB3, TNFAIP6, IGFBP5, CTSL, ITGAV
GOMF_MRNA_BINDING	0.000134446	0.00278623	0.518848	-0.297243	-1.54242	288	DDX6, RPS26, RBM46, CSTF2T, G3BP1, LARP6, DHFR2, ANGEL2, CPSF6, FUS, RBMX, DHFR, HNRNPM, DDX3X, HNRNPAB, RBM15B, YTHDF3, G3BP2, RBM15, SF1, DHX9, NCBP2, SRSF6, EXOSC9, ZC3H12C, TSN, ELAVL2, YTHDF2, CSTF2, PABPC3, IGF2BP1, TDRD7, C1QBP, PABPC5, SCAF8, TACO1, ELAVL3, PABPC4L, SRSF1, SRRM4, SECISBP2, SNIP1, SYNCRIP, DDX5, AQR, FUBP1, RBM4, LARP4, ZC3H12B, RBM4B, EIF4G2, FYTTD1, ALYREF, RC3H1, PCF11,…
GOMF_MANNOSYLTRANSFERASE_ACTIVITY	0.000194331	0.00388663	0.518848	-0.632162	-2.01949	22	ALG2, DPY19L1, ALG11, PIGM, POMT2, TMTC4
GOMF_INSULIN_LIKE_GROWTH_FACTOR_BINDING	0.000211159	0.00411204	0.518848	0.701047	2.03258	18	IGFBP3, INSR, IGFBP7, IGFBP6, IGF1R, IGFBP4, IGFBP2, ITGB3, IGFBP5, ITGAV, IGF2R
GOMF_KINASE_ACTIVITY	0.0002305	0.00426425	0.518848	0.264095	1.40375	684	PIM3, PFKL, PDK4, AK4, PDXK, RIPK4, PIM1, PIP5K1B, PFKFB3, COQ8A, RIPK3, CAMK2D, INSR, STK32A, PIK3R6, DGUOK, CAMK1, CDK20, DYRK1A, CDKL1, MAP2K7, AK2, TRIB3, AATK, CDKL3, ADPGK, EFNA3, GALK2, STK17B, ABL1, SIK1, ACVR1B, CHEK2, PFKFB4, PGM2L1, MERTK, LTBP4, MAP3K20, HTATIP2, MAP4K2, PDK1, CHKB, IGF1R, EFNB3, HSPB8, TJP2, STK24, RPS6KA2, TGFBR3, PFKP, TEC, PIK3CD, GRK5, SNRK, DGKG, SQSTM1, MET, MA…
GOMF_ATPASE_COUPLED_TRANSMEMBRANE_TRANSPORTER_ACTIVITY	0.000248166	0.00441921	0.498493	0.449554	1.84813	80	ABCA6, ABCG1, ABCC1, ABCA7, ATP6V1H, KCNJ8, ABCB6, ABCA10, ABCA1, ABCB7, ATP1A2, KCNJ11, ABCC3, ATP2A2, TCIRG1, ATP6V1G1, ABCA8, ABCD4, ATP6V1C1, RALBP1, ATP6V1E1, ABCA9, ATP6V0C, TAP1, ABCG4, ATP6V0B, ATP6V1D, ATP13A4, ATP6V1F, ABCC9, ABCG2, ATP6V1C2, ATP6V0E1
GOMF_EXONUCLEASE_ACTIVITY	0.00025082	0.00441921	0.498493	-0.420582	-1.82015	81	PDE12, TOE1, EXOG, EXO5, ANGEL2, WRN, DCLRE1B, FEN1, CPSF3, DIS3L, DDX1, EXOSC9, CNOT1, ISG20L2, CNOT6, DCP2, XRN2, AEN, CNOT7, EXOSC10, APEX1
GOMF_L_ASCORBIC_ACID_BINDING	0.000288729	0.00496883	0.498493	0.695929	2.06132	19	P4HA1, P4HA2, PLOD1, EGLN1, EGLN3, PLOD2, PLOD3, P3H3, P4HTM, P3H2, P4HA3, P3H1, OGFOD2
GOMF_TRANSFERASE_ACTIVITY_TRANSFERRING_ONE_CARBON_GROUPS	0.000305847	0.00514379	0.498493	-0.320196	-1.59307	204	LCMT2, TRMT5, METTL2A, TGS1, HENMT1, PRMT6, PRDM1, TRMT12, TRMT10C, NOP2, FAM86B1, ICMT, PRDM4, MEPCE, MRM2, SETD6, NSD1, FDXACB1, BCDIN3D, PRMT7, ETFBKMT, EEF2KMT, PRDM16, SUZ12, EHMT1, SUV39H2, KMT5A, ZCCHC4, PRDM11, SUV39H1, EZH2, SHMT1, EEF1AKMT1, CMTR2, COQ3, PRDM5, KMT5B, DNMT1, FAM98A, NSUN2, MTFMT, SETD1A, METTL25B, ATPSCKMT, METTL4, WDR5, GCSH, FAM98B, DNMT3B, TFB1M, EEF1AKMT4, METTL18, …
GOMF_PROTEIN_DIMERIZATION_ACTIVITY	0.000384291	0.00592449	0.498493	0.247223	1.33684	878	CBS, SLC4A1, H2AC18, PDXK, H2BC21, H3-3B, ABCG1, MGLL, BNIP3, INHBB, BNIP3L, ITGA3, MXI1, UPB1, CAMK2D, ATOH8, TFAP4, BHLHE40, NOD1, H4C15, RRAGC, PDE2A, CRYAB, CAV1, ST6GAL1, TKT, SDCBP, PRMT2, TPPP, H2BC8, SP100, STAT3, LPL, RBM11, TYMP, GDF15, GBP2, ABCB7, CAT, SYNE1, GBP4, CHEK2, MNT, F11R, ATP1A2, MFF, DDIT3, PML, ERCC5, RRAGD, H2AC6, SNX1, HSPB8, DEFA3, TCF15, MEF2D, ENO1, H2BC6, ATP1B2, PL…
GOMF_GLYCOSAMINOGLYCAN_BINDING	0.000427406	0.0064547	0.498493	0.354339	1.65028	176	APP, AZU1, MPO, EVA1C, NOD1, THBS1, CCDC80, LPL, FGF7, FGF10, CEMIP, CTSG, DCN, ANXA6, LTBP4, TGFBR3, ACAN, CFH, RSPO3, PCOLCE2, LYVE1, APOE, THBS2, COL23A1, GREM2, TNFAIP6, GPNMB, FGFR1, SLIT3, VEGFB, SPOCK2, PRG2, SLIT2, CLEC3B, TNXB, CXCL8, LTBP2, LAMC2, FGF9, ECM2, NDNF, BMP7, LAYN, ELANE, PRELP, FBN1, FURIN, PF4, RPL29, STAB1, MPIG6B, PTCH1, NRP1, LGR6, PTPRF, AAMP, NAV2, LIPH, ANG, ADAMTS1,…
GOMF_CHROMATIN_BINDING	0.00044466	0.00658097	0.498493	-0.256101	-1.40621	507	NCOA5, TSPYL1, NAP1L3, FOS, SFPQ, ERCC4, NAP1L2, MED1, POLR3A, PRMT6, ZKSCAN3, TADA2B, PRDM1, CLOCK, HMGN3, AJUBA, FUS, RBMX, ZC3H4, RBL1, DLX3, WRN, REC8, BMI1, PCNA, HDAC1, PWWP2A, DHX9, DDX1, UBTF, CGAS, SMARCA5, EGR2, E2F4, TASOR, TFAM, KDM8, SOX9, MLH3, LRWD1, NSD1, RAN, SMC1A, EP300, SMARCAD1, PWWP3A, TAF2, SUZ12, TSPYL5, DDX5, MEOX1, TRIM24, PBRM1, BRIP1, ASF1A, FLI1, ZNF274, ZNF304, RNF16…
GOMF_ANTIOXIDANT_ACTIVITY	0.000479478	0.00695713	0.498493	0.454526	1.81746	69	HBB, HBA1, MPO, HBG2, CLIC2, HBA2, NXN, NQO1, SOD1, CAT, S100A9, HBM, HBG1, APOE, HBE1, SELENOW, GSTO1, PRDX5, GSTP1, HBZ, MGST3, PRDX6, GPX3, DUOX2, PRDX3, CCS, GPX8, MGST2, PRXL2A, MGST1
GOMF_ACTIVE_TRANSMEMBRANE_TRANSPORTER_ACTIVITY	0.000520605	0.00705907	0.477271	0.296332	1.47327	333	SLC4A1, ABCA6, ABCG1, SLC3A2, ABCC1, SLC16A10, ABCA7, SLC16A6, ATP6V1H, SLC6A8, SLC1A1, KCNJ8, ABCB6, SLC12A7, CLCN6, ABCA10, ABCA1, ABCB7, SLC16A3, SLC12A6, ATP1A2, SLC9A2, SLCO4A1, SLC25A1, SLC17A5, SLC7A6, SLC2A4, SLC5A3, SLC16A4, SLC4A2, SLC11A1, KCNJ11, SLC12A8, ABCC3, SLC26A9, ATP2A2, SLC2A13, SLC34A3, UCP2, SLC34A2, SLC41A1, TCIRG1, ATP6V1G1, ABCA8, ABCD4, SLC7A8, SLC30A2, ATP6V1C1, RALBP1…
GOMF_STEROL_BINDING	0.00052466	0.00705907	0.477271	0.501516	1.89936	51	RORC, ABCG1, CAV1, ABCA1, APOD, ANXA6, NPC2, OSBP2, GPR183, GRAMD1A, CETP, INSIG2, VDAC1, RORA, STARD3, OSBPL1A, OSBPL7, NR1H3, INSIG1, PTCH1, TSPO, PROM2, VDAC2, CD81, OSBPL3, SIDT1, SCARB2
GOMF_ORGANIC_ACID_BINDING	0.000708469	0.00873779	0.477271	0.345888	1.59754	169	P4HA1, HBB, RARA, HBA1, HBG2, P4HA2, SLC1A1, PLOD1, HBA2, RBP7, NOS1, S100A8, EGLN1, EGLN3, CASTOR2, SNCA, PTGDS, S100A9, PLOD2, HBM, ASS1, SLC7A6, HBG1, EPDR1, PLOD3, ST8SIA2, CYP26B1, GLUL, ADH5, STX3, SESN1, HBE1, P3H3, P4HTM, FABP3, NOS2, SHMT2, P3H2, GLUD1, NR2F2, IGF2R, GSTP1, RBP5, HBZ, FURIN, PCK1, AKR1C1, P4HA3, P3H1, OGFOD2, ID3, DDAH2, TMEM175
GOMF_PROTEIN_MEMBRANE_ADAPTOR_ACTIVITY	0.00072863	0.00883912	0.477271	0.584739	1.94844	28	SLC4A1, LPL, RETREG1, SYNE1, JUP, SLC9A3R1, MYH9, SPAG4, SYNE3, SUN2, CIB1, RETREG2, AKAP6, PEX26, RETREG3
