# Supplementary material for: Multi-omics investigation of thyroid development and dysfunction in down syndrome
Source: Hum Mol Genet. 2026 Feb 23;35(4):ddag005. doi: 10.1093/hmg/ddag005 (PMC13036834; doi:10.1093/hmg/ddag005)
Supplement: SupplementalTable6_ddag005 [file supplementaltable6_ddag005.xlsx]

## Sheet: Sheet 1
Supplementary table 6
Gene	Chromosome	Start DMR (hg19)	End DMR (hg19)	Delta beta DMR	P-value	FDR
TNXB	chr6	32063595	32064764	0.143999	3.79364e-07	0.000540973
ATF6B	chr6	32063595	32064764	0.143999	3.79364e-07	0.000540973
ZFP57	chr6	29648161	29649084	-0.238695	1.13809e-06	0.00081146
RP11-486O13.2	chr14	70690287	70690704	0.300562	3.03491e-06	0.00121719
CPT1B	chr22	51016386	51017162	0.178499	3.41428e-06	0.00121719
CHKB-CPT1B	chr22	51016386	51017162	0.178499	3.41428e-06	0.00121719
CHKB	chr22	51016386	51017162	0.178499	3.41428e-06	0.00121719
BRCA1	chr17	41277974	41278444	0.222701	4.93173e-06	0.00140653
NBR2	chr17	41277974	41278444	0.222701	4.93173e-06	0.00140653
C17orf98	chr17	36997420	36997740	0.233401	8.72537e-06	0.00200933
RP11-373N24.2	chr6	28601271	28601519	0.192401	9.86346e-06	0.00200933
SKIV2L	chr6	31939059	31939533	0.172542	1.55539e-05	0.00277249
DXO	chr6	31939059	31939533	0.172542	1.55539e-05	0.00277249
STK19	chr6	31939059	31939533	0.172542	1.55539e-05	0.00277249
RP11-495P10.3	chr1	147801025	147801721	0.25025	2.04857e-05	0.00302945
Y_RNA	chr1	147801025	147801721	0.25025	2.04857e-05	0.00302945
OR2T11	chr1	248789976	248791716	0.192172	2.12444e-05	0.00302945
MUC4	chr3	195488725	195490309	0.14373	2.46587e-05	0.00319666
MEIS1	chr2	66663813	66665428	0.108341	3.26253e-05	0.00357874
MEIS1-AS2	chr2	66663813	66665428	0.108341	3.26253e-05	0.00357874
AC092669.1	chr2	66663813	66665428	0.108341	3.26253e-05	0.00357874
KRBOX1	chr3	42977643	42978318	0.12344	3.79364e-05	0.00368538
KRBOX1-AS1	chr3	42977643	42978318	0.12344	3.79364e-05	0.00368538
XXbac-BPG308K3.6	chr6	28828977	28829401	0.120822	4.09713e-05	0.00368538
RPL13P	chr6	28828977	28829401	0.120822	4.09713e-05	0.00368538
PIWIL1	chr12	130821607	130822674	0.133311	4.13507e-05	0.00368538
RP11-21G20.3	chr4	155702341	155703170	0.10768	4.74205e-05	0.00397774
RBM46	chr4	155702341	155703170	0.10768	4.74205e-05	0.00397774
SLC35F3	chr1	234367145	234367586	0.243263	5.23522e-05	0.00412685
HTR5BP	chr2	118616237	118616576	0.272768	6.06982e-05	0.00412685
ADNP2	chr18	77905119	77905947	-0.148817	6.10776e-05	0.00412685
AC139100.2	chr18	77905119	77905947	-0.148817	6.10776e-05	0.00412685
SPRN	chr10	135341443	135342218	-0.194143	6.37331e-05	0.00412685
CYP2E1	chr10	135341443	135342218	-0.194143	6.37331e-05	0.00412685
AL161645.2	chr10	135341443	135342218	-0.194143	6.37331e-05	0.00412685
ZNF707	chr8	144789823	144790729	0.104202	6.60093e-05	0.00412685
CCDC166	chr8	144789823	144790729	0.104202	6.60093e-05	0.00412685
RP11-429J17.4	chr8	144789823	144790729	0.104202	6.60093e-05	0.00412685
FTH1P22	chr1	117317838	117318232	0.187699	7.62522e-05	0.00412685
KIF25	chr6	168435636	168437166	0.18415	8.15633e-05	0.00412685
COLEC11	chr2	3642400	3642867	0.147737	8.42188e-05	0.00412685
PCDHGA1	chr5	140718526	140719360	0.146524	8.68743e-05	0.00412685
PCDHGA2	chr5	140718526	140719360	0.146524	8.68743e-05	0.00412685
RPRD2	chr1	150335335	150335770	0.210479	8.95299e-05	0.00412685
EIF4E	chr4	99850885	99851211	0.163337	9.21854e-05	0.00412685
RP11-571L19.7	chr4	99850885	99851211	0.163337	9.21854e-05	0.00412685
AC019131.1	chr4	99850885	99851211	0.163337	9.21854e-05	0.00412685
AJ003147.9	chr16	3242639	3243908	0.132152	9.59791e-05	0.00412685
HLA-AS1	chr1	221053841	221054825	-0.105596	9.63584e-05	0.00412685
HLX	chr1	221053841	221054825	-0.105596	9.63584e-05	0.00412685
RP11-726G23.7	chr8	43131260	43132451	0.177513	9.93934e-05	0.00412685
RP11-726G23.10	chr8	43131260	43132451	0.177513	9.93934e-05	0.00412685
PCDHB7	chr5	140552347	140553150	0.130631	9.93934e-05	0.00412685
IFFO1	chr12	6664536	6665447	0.129915	0.00010129	0.00412685
NOP2	chr12	6664536	6665447	0.129915	0.00010129	0.00412685
HTR5BP	chr2	118617230	118618151	0.156374	0.000105463	0.00417119
MRPS22	chr3	138763424	138763993	0.139151	0.000108498	0.00417119
PRR23C	chr3	138763424	138763993	0.139151	0.000108498	0.00417119
CTD-2619J13.8	chr19	58868256	58869004	0.15433	0.000111154	0.00417119
A1BG-AS1	chr19	58868256	58869004	0.15433	0.000111154	0.00417119
ZNF497	chr19	58868256	58869004	0.15433	0.000111154	0.00417119
CTD-2619J13.9	chr19	58868256	58869004	0.15433	0.000111154	0.00417119
CES1P1	chr16	55794031	55794910	0.170728	0.00011912	0.00435553
SDHD	chr11	112037969	112038173	0.169918	0.000122535	0.00436836
RP11-356J5.4	chr11	112037969	112038173	0.169918	0.000122535	0.00436836
TEX12	chr11	112037969	112038173	0.169918	0.000122535	0.00436836
RP5-1029F21.3	chr17	406137	406501	0.146424	0.000135054	0.00466746
SDK1	chr7	4244250	4244643	0.263286	0.000138088	0.00466746
RPF2	chr6	111302500	111303046	0.190378	0.000140744	0.00466746
SPRN	chr10	135342560	135343248	-0.185312	0.000157057	0.00486876
CYP2E1	chr10	135342560	135343248	-0.185312	0.000157057	0.00486876
AL161645.2	chr10	135342560	135343248	-0.185312	0.000157057	0.00486876
LINC00654	chr20	5485144	5485511	0.125691	0.000158195	0.00486876
RP5-1022P6.7	chr20	5485144	5485511	0.125691	0.000158195	0.00486876
RP11-513O17.2	chr8	58055876	58056501	0.184524	0.000158574	0.00486876
AC009299.2	chr2	162100495	162101123	-0.220402	0.000164265	0.00486876
AC009299.3	chr2	162100495	162101123	-0.220402	0.000164265	0.00486876
STOX2	chr4	184908510	184909018	0.111299	0.000165782	0.00486876
RP11-739P1.2	chr4	184908510	184909018	0.111299	0.000165782	0.00486876
RP13-492C18.2	chr7	56515510	56516504	0.0817609	0.0001673	0.00486876
FANCD2OS	chr3	10149803	10150224	0.0770423	0.000180198	0.00509151
UNC45A	chr15	91473059	91473365	0.153877	0.000182095	0.00509151
HDDC3	chr15	91473059	91473365	0.153877	0.000182095	0.00509151
PXDNL	chr8	52321556	52322341	0.119388	0.000186647	0.00511844
PPP1R2P1	chr6	32847530	32847811	0.101899	0.000209409	0.00538397
PSMB9	chr6	32828996	32829208	0.172329	0.000215479	0.00538397
GNA12	chr7	2855625	2855759	0.205177	0.000218134	0.00538397
FANCG	chr9	35080808	35080824	0.204799	0.000218514	0.00538397
LINC00116	chr2	110969641	110970552	0.127954	0.000227998	0.00538397
CTD-2619J13.3	chr19	58879022	58879059	0.235179	0.000228377	0.00538397
ZNF837	chr19	58879022	58879059	0.235179	0.000228377	0.00538397
C10orf129	chr10	96990543	96990923	-0.169803	0.000229895	0.00538397
RP11-310E22.4	chr10	96990543	96990923	-0.169803	0.000229895	0.00538397
SIGLECL1	chr19	51774264	51774666	0.144538	0.000231412	0.00538397
CTD-3187F8.2	chr19	51774264	51774666	0.144538	0.000231412	0.00538397
CTD-3187F8.11	chr19	51774264	51774666	0.144538	0.000231412	0.00538397
FLG-AS1	chr1	152161237	152162025	0.126579	0.000234447	0.00538397
RXFP3	chr5	33937182	33938225	0.167823	0.000237861	0.00538397
USP29	chr19	57630202	57630596	0.111446	0.000249242	0.00555343
CRELD1	chr3	9988662	9989555	0.141813	0.000253794	0.00556786
PRRT3	chr3	9988662	9989555	0.141813	0.000253794	0.00556786
PRRT3-AS1	chr3	9988662	9989555	0.141813	0.000253794	0.00556786
WNT5A	chr3	55517101	55518131	0.0908279	0.000270866	0.00585234
MTNR1B	chr11	92702572	92703433	-0.107719	0.000277315	0.00590226
RPS6KA4	chr11	64135691	64136213	0.0883071	0.000281488	0.00590297
MIR1237	chr11	64135691	64136213	0.0883071	0.000281488	0.00590297
ABCA13	chr7	48494362	48495072	0.136597	0.000289075	0.00592906
GPATCH1	chr19	33622872	33623230	0.1044	0.000303112	0.00592906
WDR88	chr19	33622872	33623230	0.1044	0.000303112	0.00592906
FAM83H	chr8	144809598	144810339	0.188646	0.000303871	0.00592906
GPSM3	chr6	32164723	32165321	0.117507	0.000308802	0.00592906
NOTCH4	chr6	32164723	32165321	0.117507	0.000308802	0.00592906
POU5F1	chr6	31148332	31148516	0.0830691	0.000317528	0.00595782
AC091814.2	chr12	10095902	10096152	0.154122	0.000328529	0.00608419
ATG4C	chr1	63249199	63249213	0.214811	0.000342186	0.00609947
HLA-DQB2	chr6	32729442	32729596	0.130416	0.000342186	0.00609947
ZNF569	chr19	37958707	37959104	0.182858	0.000349774	0.00610244
ZNF570	chr19	37958707	37959104	0.182858	0.000349774	0.00610244
XXbac-BPGBPG24O18.1	chr6	27236324	27236866	0.151945	0.000350912	0.00610244
POU6F2	chr7	39170497	39171113	0.128138	0.000365707	0.00614163
PCDHGA1	chr5	140739600	140740607	0.112334	0.000365707	0.00614163
PCDHGA2	chr5	140739600	140740607	0.112334	0.000365707	0.00614163
PCDHGA3	chr5	140739600	140740607	0.112334	0.000365707	0.00614163
PCDHGB1	chr5	140739600	140740607	0.112334	0.000365707	0.00614163
PCDHGA4	chr5	140739600	140740607	0.112334	0.000365707	0.00614163
PCDHGB2	chr5	140739600	140740607	0.112334	0.000365707	0.00614163
VN1R28P	chr7	57483673	57484819	0.125897	0.000384296	0.00624373
RP11-114G11.2	chr7	57483673	57484819	0.125897	0.000384296	0.00624373
PRDM9	chr5	23507458	23507656	0.125287	0.000391124	0.00624373
PCDHGA1	chr5	140724204	140725147	0.146328	0.00039985	0.00624373
PCDHGA2	chr5	140724204	140725147	0.146328	0.00039985	0.00624373
PCDHGA3	chr5	140724204	140725147	0.146328	0.00039985	0.00624373
CCDC144NL	chr17	20799408	20799532	0.14542	0.000413127	0.00624373
RP11-344E13.3	chr17	20799408	20799532	0.14542	0.000413127	0.00624373
RNU6-1178P	chr17	20799408	20799532	0.14542	0.000413127	0.00624373
ANKRD20A19P	chr13	24519920	24520507	0.123496	0.000413886	0.00624373
NR4A2	chr2	157185558	157186681	0.108634	0.000416162	0.00624373
AHNAK	chr11	62211788	62212431	0.123344	0.00041768	0.00624373
MORC2-AS1	chr22	31318147	31318546	0.0930787	0.000419577	0.00624373
TBL3	chr16	2029256	2029938	0.174433	0.000420335	0.00624373
NOXO1	chr16	2029256	2029938	0.174433	0.000420335	0.00624373
AC005606.1	chr16	2029256	2029938	0.174433	0.000420335	0.00624373
TRIM10	chr6	30122388	30122565	0.17345	0.000430957	0.00626764
NUDT12	chr5	102898463	102898729	-0.107287	0.000430957	0.00626764
PCDHGA1	chr5	140760983	140761737	0.172899	0.00043513	0.00626764
PCDHGA2	chr5	140760983	140761737	0.172899	0.00043513	0.00626764
PCDHGA3	chr5	140760983	140761737	0.172899	0.00043513	0.00626764
PCDHGB1	chr5	140760983	140761737	0.172899	0.00043513	0.00626764
PCDHGA4	chr5	140760983	140761737	0.172899	0.00043513	0.00626764
PCDHGB2	chr5	140760983	140761737	0.172899	0.00043513	0.00626764
PCDHGA5	chr5	140760983	140761737	0.172899	0.00043513	0.00626764
PCDHGB3	chr5	140760983	140761737	0.172899	0.00043513	0.00626764
PCDHGA6	chr5	140760983	140761737	0.172899	0.00043513	0.00626764
PCDHGA7	chr5	140760983	140761737	0.172899	0.00043513	0.00626764
CLNS1A	chr11	77299805	77300239	0.14203	0.000457513	0.00652413
AQP11	chr11	77299805	77300239	0.14203	0.000457513	0.00652413
SYCP1	chr1	115397374	115397616	0.0884841	0.000466997	0.00656593
HCG4B	chr6	29895074	29895260	0.118851	0.000484068	0.00670176
HLA-K	chr6	29895074	29895260	0.118851	0.000484068	0.00670176
RP11-313J2.1	chr10	42862978	42863550	0.102416	0.00049507	0.00677237
MGST1	chr12	16762789	16763765	0.0854867	0.000499622	0.00677237
LMO3	chr12	16762789	16763765	0.0854867	0.000499622	0.00677237
MED15P5	chr2	131009324	131010115	0.194238	0.000503416	0.00677237
DNAJB13	chr11	73668348	73669290	0.116428	0.000518591	0.00691131
RP13-401N8.1	chr20	25731476	25732163	0.136373	0.000534144	0.00695396
DFNA5	chr7	24797596	24797884	0.0827548	0.000534524	0.00695396
KB-1410C5.1	chr8	102236283	102236831	0.11529	0.000536421	0.00695396
LINC00301	chr11	60414677	60414918	0.161243	0.000556906	0.00713408
RP5-1043L13.1	chr20	58713053	58713542	0.160839	0.000560321	0.00713408
PCDHGA1	chr5	140748559	140749358	0.188207	0.000575116	0.00725094
PCDHGA2	chr5	140748559	140749358	0.188207	0.000575116	0.00725094
PCDHGA3	chr5	140748559	140749358	0.188207	0.000575116	0.00725094
PCDHGB1	chr5	140748559	140749358	0.188207	0.000575116	0.00725094
PCDHGA4	chr5	140748559	140749358	0.188207	0.000575116	0.00725094
PCDHGB2	chr5	140748559	140749358	0.188207	0.000575116	0.00725094
PCDHGA5	chr5	140748559	140749358	0.188207	0.000575116	0.00725094
PCDHGB3	chr5	140748559	140749358	0.188207	0.000575116	0.00725094
NR1H2	chr19	50861774	50862121	0.133201	0.000579668	0.00725094
NAPSA	chr19	50861774	50862121	0.133201	0.000579668	0.00725094
ATP4B	chr13	114302328	114302758	-0.132813	0.000588014	0.00729138
LACTBL1	chr1	23279685	23280477	-0.157829	0.000600154	0.00731431
RP11-412D9.4	chr12	107348639	107348944	0.132014	0.000601671	0.00731431
C12orf23	chr12	107348639	107348944	0.132014	0.000601671	0.00731431
SDHAP3	chr5	1594676	1595048	-0.131252	0.000615328	0.00731431
CTD-2012J19.3	chr5	1594676	1595048	-0.131252	0.000615328	0.00731431
MKS1	chr17	56296980	56297515	0.0752112	0.000615708	0.00731431
LPO	chr17	56296980	56297515	0.0752112	0.000615708	0.00731431
RP11-307N16.6	chr13	24882296	24883070	0.156736	0.000617225	0.00731431
SPATA13	chr13	24882296	24883070	0.156736	0.000617225	0.00731431
C1QTNF9	chr13	24882296	24883070	0.156736	0.000617225	0.00731431
TBC1D31	chr8	124084174	124084456	0.156456	0.000620639	0.00731431
RP11-347H15.4	chr11	50257256	50257830	0.0936831	0.000645298	0.00747859
SPHK2	chr19	49133421	49134105	0.109597	0.000652127	0.00747859
DBP	chr19	49133421	49134105	0.109597	0.000652127	0.00747859
RP4-725G10.4	chr7	56242072	56242801	0.128757	0.000665404	0.00747859
DBNL	chr7	44104328	44105050	0.128576	0.000669198	0.00747859
PGAM2	chr7	44104328	44105050	0.128576	0.000669198	0.00747859
AC017116.11	chr7	44104328	44105050	0.128576	0.000669198	0.00747859
CAPNS1	chr19	36642720	36643932	0.0921528	0.000677544	0.00747859
COX7A1	chr19	36642720	36643932	0.0921528	0.000677544	0.00747859
NUP43	chr6	150070030	150070202	0.127984	0.000680579	0.00747859
PCMT1	chr6	150070030	150070202	0.127984	0.000680579	0.00747859
RFPL2	chr22	32599511	32600139	0.151223	0.000701065	0.00747859
RP1-90G24.10	chr22	32599511	32600139	0.151223	0.000701065	0.00747859
ZNF264	chr19	57702324	57702500	0.0907631	0.00070372	0.00747859
LDHAL6A	chr11	18477153	18477680	0.106948	0.000709031	0.00747859
ZNF681	chr19	23941207	23941871	-0.10628	0.00072762	0.00747859
GORASP2	chr2	171784999	171785124	0.149722	0.000729517	0.00747859
RP11-712L6.5	chr11	126173246	126173568	0.106151	0.000731034	0.00747859
DCPS	chr11	126173246	126173568	0.106151	0.000731034	0.00747859
AC004775.5	chr5	132155233	132155555	0.125147	0.00073369	0.00747859
RP11-66B24.2	chr15	101389272	101389733	0.105866	0.000736345	0.00747859
RP11-66B24.7	chr15	101389272	101389733	0.105866	0.000736345	0.00747859
PCDHGA1	chr5	140730092	140730516	0.177743	0.000736345	0.00747859
PCDHGA2	chr5	140730092	140730516	0.177743	0.000736345	0.00747859
PCDHGA3	chr5	140730092	140730516	0.177743	0.000736345	0.00747859
PCDHGB1	chr5	140730092	140730516	0.177743	0.000736345	0.00747859
KB-1639H6.2	chr8	104032813	104032876	0.125055	0.000737484	0.00747859
ATP6V1C1	chr8	104032813	104032876	0.125055	0.000737484	0.00747859
RP11-526P5.1	chr10	2543474	2544120	0.148953	0.000740898	0.00747859
RP11-526P5.2	chr10	2543474	2544120	0.148953	0.000740898	0.00747859
LUC7L	chr16	279716	279746	0.176737	0.000748864	0.00747859
Z69890.1	chr16	279716	279746	0.176737	0.000748864	0.00747859
CYTH2	chr19	48983508	48984318	0.124328	0.000755693	0.00747859
CTC-273B12.8	chr19	48983508	48984318	0.124328	0.000755693	0.00747859
TCF4	chr18	53253181	53254387	0.0879428	0.000757969	0.00747859
NKX6-1	chr4	85413746	85414873	0.0871563	0.000775041	0.00747859
CYP1A1	chr15	75019188	75019376	0.0871223	0.00077542	0.00747859
RP11-561P12.5	chr12	8717270	8717487	0.146733	0.000775799	0.00747859
TTYH1	chr19	54945959	54946218	0.123079	0.000784145	0.00749789
AC008746.3	chr19	54945959	54946218	0.123079	0.000784145	0.00749789
CTD-2587H19.2	chr19	54945959	54946218	0.123079	0.000784145	0.00749789
SDK1	chr7	4307819	4308739	0.086588	0.000788698	0.00749789
IPMKP1	chr13	23412250	23412622	0.145593	0.00080501	0.00760228
PTRF	chr17	40556833	40557347	0.171926	0.000823979	0.00769306
CYB5B	chr16	69457334	69457652	0.144826	0.000825875	0.00769306
PCDHGA1	chr5	140734721	140735545	0.101869	0.000830807	0.00769306
PCDHGA2	chr5	140734721	140735545	0.101869	0.000830807	0.00769306
PCDHGA3	chr5	140734721	140735545	0.101869	0.000830807	0.00769306
PCDHGB1	chr5	140734721	140735545	0.101869	0.000830807	0.00769306
PCDHGA4	chr5	140734721	140735545	0.101869	0.000830807	0.00769306
COL4A1	chr13	110885015	110885926	0.101487	0.000842188	0.00774813
TRIM2	chr4	154125208	154125535	0.120078	0.000861536	0.00787532
RNU1-114P	chr1	149144820	149145082	0.143144	0.000867985	0.00788373
TDH	chr8	11203882	11204132	0.168634	0.000886953	0.00793111
AF131216.5	chr8	11203882	11204132	0.168634	0.000886953	0.00793111
C1orf177	chr1	55271673	55271927	0.0813765	0.000903266	0.00793111
PF4	chr4	74847710	74847829	-0.0989023	0.000908956	0.00793111
C1orf109	chr1	38156462	38156652	0.140834	0.000915026	0.00793111
CDCA8	chr1	38156462	38156652	0.140834	0.000915026	0.00793111
XXbac-BPG248L24.10	chr6	31275148	31275718	0.0807735	0.00091882	0.00793111
TMEM72-AS1	chr10	45359611	45359721	0.166399	0.000931339	0.00793111
CLASP2	chr3	33701101	33701707	0.0800501	0.000935132	0.00793111
VPS37B	chr12	123380870	123380891	0.139861	0.000940064	0.00793111
XX-CR54.1	chr1	248855040	248855545	0.0793909	0.000944616	0.00793111
AC144836.1	chr17	1157257	1157446	0.117199	0.000945375	0.00793111
RP11-712B9.2	chr11	94965707	94965924	0.116984	0.000951065	0.00793111
SESN3	chr11	94965707	94965924	0.116984	0.000951065	0.00793111
PER3	chr1	7887199	7887560	0.116979	0.000951065	0.00793111
RP3-467L1.4	chr1	7887199	7887560	0.116979	0.000951065	0.00793111
PRSS50	chr3	46792192	46792462	0.138603	0.000969275	0.00794233
PRSS45	chr3	46792192	46792462	0.138603	0.000969275	0.00794233
LCE3C	chr1	152572665	152572930	0.164565	0.000970413	0.00794233
NANOS2	chr19	46417551	46418029	0.116057	0.000979138	0.00794233
IGF1R	chr15	99408636	99409506	0.0774367	0.000981035	0.00794233
TTLL10-AS1	chr1	1109486	1110107	0.0963239	0.000988243	0.00794233
TTLL10	chr1	1109486	1110107	0.0963239	0.000988243	0.00794233
VOPP1	chr7	55516267	55517132	0.0765893	0.000996969	0.00794233
MOV10L1	chr22	50528312	50528641	0.0760055	0.00101328	0.00795706
ZNF670	chr1	247242514	247243185	0.136918	0.0010148	0.00795706
HLA-DQA1	chr6	32605385	32605704	0.160685	0.00105918	0.00825353
SYT3	chr19	51165207	51165845	0.0932701	0.00108536	0.00831678
SHANK1	chr19	51165207	51165845	0.0932701	0.00108536	0.00831678
ELMSAN1	chr14	74185511	74186279	0.134057	0.00109333	0.00831678
COX16	chr14	70826997	70827402	0.133723	0.00110281	0.00831678
SYNJ2BP-COX16	chr14	70826997	70827402	0.133723	0.00110281	0.00831678
RNU2-51P	chr14	70826997	70827402	0.133723	0.00110281	0.00831678
SHCBP1L	chr1	182921688	182922502	0.0927905	0.00110357	0.00831678
HSPB7	chr1	16344342	16344977	0.070913	0.00110357	0.00831678
CLCNKA	chr1	16344342	16344977	0.070913	0.00110357	0.00831678
PCOLCE2	chr3	142608500	142608898	0.112128	0.00110888	0.00831678
CLCN3	chr4	170581176	170581706	0.111402	0.0011343	0.00831678
NTNG1	chr1	108023249	108023486	0.0916772	0.00113733	0.00831678
ACSL6	chr5	131281008	131281439	0.0916594	0.00113771	0.00831678
AC034228.7	chr5	131281008	131281439	0.0916594	0.00113771	0.00831678
AC034228.4	chr5	131281008	131281439	0.0916594	0.00113771	0.00831678
CTD-2619J13.3	chr19	58879857	58879943	0.157426	0.00114833	0.00831678
ZNF837	chr19	58879857	58879943	0.157426	0.00114833	0.00831678
NME1-NME2	chr17	49242504	49242847	0.0678966	0.00115061	0.00831678
NME2	chr17	49242504	49242847	0.0678966	0.00115061	0.00831678
IRX2	chr5	2753876	2754148	-0.110792	0.00115403	0.00831678
C5orf38	chr5	2753876	2754148	-0.110792	0.00115403	0.00831678
LY6G5C	chr6	31649619	31649728	0.132003	0.00115478	0.00831678
MTSS1	chr8	125741158	125741566	0.0615426	0.00119348	0.00848685
TEX14	chr17	56769628	56769830	0.109545	0.00120031	0.00848685
RAD51C	chr17	56769628	56769830	0.109545	0.00120031	0.00848685
TCP10L2	chr6	167559851	167560347	0.155407	0.00120069	0.00848685
CNGA3	chr2	98993519	98993730	0.130296	0.00121662	0.00850441
AC016629.8	chr19	59073369	59073430	0.154188	0.00123862	0.00861598
MZF1	chr19	59073369	59073430	0.154188	0.00123862	0.00861598
HLA-AS1	chr1	221055401	221055964	-0.0884054	0.00126101	0.0087291
HLX	chr1	221055401	221055964	-0.0884054	0.00126101	0.0087291
SPNS2	chr17	4439394	4439909	0.128726	0.00126973	0.00874704
AC005154.6	chr7	30635762	30636176	0.128313	0.00128263	0.00879016
GARS	chr7	30635762	30636176	0.128313	0.00128263	0.00879016
LINC00567	chr13	111465457	111465543	0.152319	0.00130349	0.00885135
DST	chr6	56405167	56406336	0.106739	0.00132019	0.00892221
PFN3	chr5	176828378	176829349	0.08641	0.0013346	0.00895133
F12	chr5	176828378	176829349	0.08641	0.0013346	0.00895133
GRK6	chr5	176828378	176829349	0.08641	0.0013346	0.00895133
CELSR3	chr3	48694246	48694673	0.106357	0.00134067	0.00895133
CTA-384D8.31	chr22	50985681	50986051	-0.126656	0.00134333	0.00895133
KLHDC7B	chr22	50985681	50986051	-0.126656	0.00134333	0.00895133
WHAMM	chr15	83477712	83477965	0.125937	0.00137557	0.00910387
ALOX5	chr10	45922877	45923705	0.105311	0.00138999	0.00912299
AMICA1	chr11	118083938	118084314	0.125268	0.00140251	0.00912299
CCNJP1	chr7	56297564	56297714	0.12465	0.00143324	0.00912299
SERPINA5	chr14	95047591	95047655	0.104124	0.00143741	0.00912299
MATN4	chr20	43932925	43933556	0.124226	0.00145069	0.00912299
RBPJL	chr20	43932925	43933556	0.124226	0.00145069	0.00912299
FGF12	chr3	192289245	192289293	0.148044	0.00145145	0.00912299
PCDHB15	chr5	140625389	140625848	0.124134	0.00145296	0.00912299
CTD-2194D22.2	chr5	1856713	1857477	-0.103782	0.00145334	0.00912299
UNC45A	chr15	91473475	91473569	0.147867	0.00145865	0.00912299
HDDC3	chr15	91473475	91473569	0.147867	0.00145865	0.00912299
HCG15	chr6	28953824	28954110	0.123697	0.00147269	0.00913304
HCG16	chr6	28953824	28954110	0.123697	0.00147269	0.00913304
C14orf2	chr14	104394621	104395125	0.0830347	0.00147307	0.00913304
TDRD9	chr14	104394621	104395125	0.0830347	0.00147307	0.00913304
STEAP2-AS1	chr7	89841692	89842043	0.12353	0.0014799	0.00913565
STEAP2	chr7	89841692	89842043	0.12353	0.0014799	0.00913565
CDH20	chr18	59221320	59222050	0.102715	0.00150494	0.00917175
SPG7	chr16	89573312	89573822	0.081839	0.00152011	0.00917175
ALKBH7	chr19	6372277	6372374	0.102319	0.00152163	0.00917175
AMDHD1	chr12	96350519	96350795	0.102257	0.00152428	0.00917175
TAPBP	chr6	33283184	33283317	0.0815904	0.00153339	0.00917175
ZBTB22	chr6	33283184	33283317	0.0815904	0.00153339	0.00917175
RP11-770E5.1	chr8	49533357	49533682	0.081532	0.00153604	0.00917175
RP11-567J20.1	chr8	49533357	49533682	0.081532	0.00153604	0.00917175
RP11-770E5.3	chr8	49533357	49533682	0.081532	0.00153604	0.00917175
SUMF1	chr3	4344548	4344834	0.101954	0.00154098	0.00917175
SETMAR	chr3	4344548	4344834	0.101954	0.00154098	0.00917175
HLA-DRA	chr6	32407570	32407838	0.101892	0.00154363	0.00917175
BAIAP2-AS1	chr17	79010458	79011277	-0.101511	0.00156526	0.00922548
BAIAP2	chr17	79010458	79011277	-0.101511	0.00156526	0.00922548
TRPC3	chr4	122853464	122854330	0.0808452	0.00156867	0.00922548
PCDHGA1	chr5	140744763	140744983	0.144439	0.00159978	0.00931136
PCDHGA2	chr5	140744763	140744983	0.144439	0.00159978	0.00931136
PCDHGA3	chr5	140744763	140744983	0.144439	0.00159978	0.00931136
PCDHGB1	chr5	140744763	140744983	0.144439	0.00159978	0.00931136
PCDHGA4	chr5	140744763	140744983	0.144439	0.00159978	0.00931136
PCDHGB2	chr5	140744763	140744983	0.144439	0.00159978	0.00931136
PCDHGA5	chr5	140744763	140744983	0.144439	0.00159978	0.00931136
RP11-379K17.4	chr3	169683969	169684239	0.0800931	0.00159978	0.00931136
SEC62	chr3	169683969	169684239	0.0800931	0.00159978	0.00931136
LMTK3	chr19	49000402	49000998	0.120829	0.00161192	0.00934388
RTEL1	chr20	62288918	62289121	0.0786234	0.00165213	0.00949299
RTEL1-TNFRSF6B	chr20	62288918	62289121	0.0786234	0.00165213	0.00949299
ADAMTS9	chr3	64670013	64670515	0.119723	0.00166199	0.00949299
ADAMTS9-AS2	chr3	64670013	64670515	0.119723	0.00166199	0.00949299
NEAT1	chr11	65195995	65196622	-0.142994	0.00166427	0.00949299
GNA12	chr7	2847477	2847575	0.142708	0.00167565	0.00951983
LRCOL1	chr12	133186923	133187452	0.0774501	0.00169841	0.0095437
CREBZF	chr11	85393571	85394045	0.0983676	0.00172459	0.00963437
CCDC89	chr11	85393571	85394045	0.0983676	0.00172459	0.00963437
EPAS1	chr2	46593223	46593271	-0.141427	0.00173407	0.00963437
PLXNC1	chr12	94580329	94580931	0.118016	0.00175039	0.00963726
RP11-74K11.2	chr12	94580329	94580931	0.118016	0.00175039	0.00963726
BEST1	chr11	61716830	61717395	0.0756519	0.00177998	0.00976248
C1orf35	chr1	228291668	228292062	0.116931	0.00180805	0.00980951
RP11-107C16.2	chr10	124578028	124578610	0.0750617	0.00180881	0.00980951
CHL1	chr3	350602	351003	0.0969678	0.00180919	0.00980951
RPS8P6	chr3	350602	351003	0.0969678	0.00180919	0.00980951
MAGI1	chr3	65342216	65342971	0.0746213	0.00182436	0.00985432
RP11-88H12.2	chr3	65342216	65342971	0.0746213	0.00182436	0.00985432
SHARPIN	chr8	145162529	145163136	0.0963139	0.00184371	0.00992124
MAF1	chr8	145162529	145163136	0.0963139	0.00184371	0.00992124
KIAA1875	chr8	145162529	145163136	0.0963139	0.00184371	0.00992124
NR1H2	chr19	50860732	50861262	0.138832	0.0018585	0.00996326
NAPSA	chr19	50860732	50861262	0.138832	0.0018585	0.00996326
