# Supplementary material for: Multi-omics investigation of thyroid development and dysfunction in down syndrome
Source: Hum Mol Genet. 2026 Feb 23;35(4):ddag005. doi: 10.1093/hmg/ddag005 (PMC13036834; doi:10.1093/hmg/ddag005)
Supplement: SupplementalTable7_ddag005 [file supplementaltable7_ddag005.xlsx]

## Sheet: Sheet 1
Supplementary table 7
Gene	Chromosome	Start DMR (hg19)	End DMR (hg19)	FDR DMR	Delta beta DMR	log2 fold change expression	FDR expression
ABCA13	chr7	48494362	48495072	0.00592906	0.136597	-1.76802	1.00665e-05
CPT1B	chr22	51016386	51017162	0.00121719	0.178499	1.14898	1.81217e-05
RBM46	chr4	155702341	155703170	0.00397774	0.10768	-2.3141	0.0011998
IRX2	chr5	2753876	2754148	0.00831678	-0.110792	-1.11907	0.00810596
PCDHGA5	chr5	140760983	140761737	0.00626764	0.172899	0.69781	0.0116842
PCDHGA5	chr5	140748559	140749358	0.00725094	0.188207	0.69781	0.0116842
PCDHGA5	chr5	140744763	140744983	0.00931136	0.144439	0.69781	0.0116842
ADNP2	chr18	77905119	77905947	0.00412685	-0.148817	-0.29772	0.017478
KRBOX1	chr3	42977643	42978318	0.00368538	0.12344	-0.853079	0.020783
WNT5A	chr3	55517101	55518131	0.00585234	0.0908279	-0.317541	0.0471777
CHKB-CPT1B	chr22	51016386	51017162	0.00121719	0.178499	0.611819	0.0529634
LMO3	chr12	16762789	16763765	0.00677237	0.0854867	-0.381919	0.0564783
WHAMM	chr15	83477712	83477965	0.00910387	0.125937	0.318882	0.0572572
NOP2	chr12	6664536	6665447	0.00412685	0.129915	-0.490311	0.0650727
BAIAP2	chr17	79010458	79011277	0.00922548	-0.101511	0.399049	0.0754602
CHKB	chr22	51016386	51017162	0.00121719	0.178499	0.280043	0.0801365
IGF1R	chr15	99408636	99409506	0.00794233	0.0774367	0.277114	0.0802986
GPATCH1	chr19	33622872	33623230	0.00592906	0.1044	-0.323449	0.0886513
SPATA13	chr13	24882296	24883070	0.00731431	0.156736	0.45725	0.0903625
AQP11	chr11	77299805	77300239	0.00652413	0.14203	-0.291366	0.102339
TRIM10	chr6	30122388	30122565	0.00626764	0.17345	0.219735	0.109738
STEAP2	chr7	89841692	89842043	0.00913565	0.12353	-0.352808	0.113786
HLA-DQB2	chr6	32729442	32729596	0.00609947	0.130416	-0.0713112	0.114273
C1QTNF9	chr13	24882296	24883070	0.00731431	0.156736	0.195451	0.115465
NR1H2	chr19	50861774	50862121	0.00725094	0.133201	0.213527	0.123699
NR1H2	chr19	50860732	50861262	0.00996326	0.138832	0.213527	0.123699
DBP	chr19	49133421	49134105	0.00747859	0.109597	0.266611	0.13901
ZNF569	chr19	37958707	37959104	0.00610244	0.182858	-0.269576	0.13917
PCOLCE2	chr3	142608500	142608898	0.00831678	0.112128	0.108163	0.144794
RPF2	chr6	111302500	111303046	0.00466746	0.190378	0.258962	0.158246
CRELD1	chr3	9988662	9989555	0.00556786	0.141813	0.243977	0.174901
MEIS1	chr2	66663813	66665428	0.00357874	0.108341	0.24642	0.180364
ATG4C	chr1	63249199	63249213	0.00609947	0.214811	-0.214656	0.201418
LDHAL6A	chr11	18477153	18477680	0.00747859	0.106948	-0.0441615	0.207205
SPHK2	chr19	49133421	49134105	0.00747859	0.109597	-0.204332	0.219863
HLX	chr1	221053841	221054825	0.00412685	-0.105596	-0.110118	0.22119
HLX	chr1	221055401	221055964	0.0087291	-0.0884054	-0.110118	0.22119
PCDHB15	chr5	140625389	140625848	0.00912299	0.124134	0.201919	0.232068
BRCA1	chr17	41277974	41278444	0.00140653	0.222701	-0.191035	0.245424
FGF12	chr3	192289245	192289293	0.00912299	0.148044	-0.190717	0.249555
ATP6V1C1	chr8	104032813	104032876	0.00747859	0.125055	0.209893	0.250177
MTSS1	chr8	125741158	125741566	0.00848685	0.0615426	0.195494	0.258896
UNC45A	chr15	91473059	91473365	0.00509151	0.153877	0.154307	0.262316
UNC45A	chr15	91473475	91473569	0.00912299	0.147867	0.154307	0.262316
PER3	chr1	7887199	7887560	0.00793111	0.116979	-0.191389	0.264849
NME2	chr17	49242504	49242847	0.00831678	0.0678966	0.179931	0.269471
PCDHGA2	chr5	140718526	140719360	0.00412685	0.146524	-0.182708	0.27883
PCDHGA2	chr5	140739600	140740607	0.00614163	0.112334	-0.182708	0.27883
PCDHGA2	chr5	140724204	140725147	0.00624373	0.146328	-0.182708	0.27883
PCDHGA2	chr5	140760983	140761737	0.00626764	0.172899	-0.182708	0.27883
PCDHGA2	chr5	140748559	140749358	0.00725094	0.188207	-0.182708	0.27883
PCDHGA2	chr5	140730092	140730516	0.00747859	0.177743	-0.182708	0.27883
PCDHGA2	chr5	140734721	140735545	0.00769306	0.101869	-0.182708	0.27883
PCDHGA2	chr5	140744763	140744983	0.00931136	0.144439	-0.182708	0.27883
TNXB	chr6	32063595	32064764	0.000540973	0.143999	0.161646	0.290932
PCDHGA6	chr5	140760983	140761737	0.00626764	0.172899	0.1636	0.303829
PCDHGA7	chr5	140760983	140761737	0.00626764	0.172899	0.165169	0.303883
MOV10L1	chr22	50528312	50528641	0.00795706	0.0760055	-0.0502173	0.338176
SKIV2L	chr6	31939059	31939533	0.00277249	0.172542	0.155049	0.338176
STK19	chr6	31939059	31939533	0.00277249	0.172542	0.149264	0.339427
SYNJ2BP-COX16	chr14	70826997	70827402	0.00831678	0.133723	0.150015	0.341653
RAD51C	chr17	56769628	56769830	0.00848685	0.109545	-0.139787	0.35909
ACSL6	chr5	131281008	131281439	0.00831678	0.0916594	0.0699943	0.369532
CYP2E1	chr10	135341443	135342218	0.00412685	-0.194143	-0.0509323	0.372657
CYP2E1	chr10	135342560	135343248	0.00486876	-0.185312	-0.0509323	0.372657
CCDC89	chr11	85393571	85394045	0.00963437	0.0983676	-0.0598982	0.378666
ZNF570	chr19	37958707	37959104	0.00610244	0.182858	-0.128851	0.381766
ALKBH7	chr19	6372277	6372374	0.00917175	0.102319	0.121751	0.393817
IFFO1	chr12	6664536	6665447	0.00412685	0.129915	-0.101882	0.394108
RTEL1-TNFRSF6B	chr20	62288918	62289121	0.00949299	0.0786234	0.0828395	0.42596
NTNG1	chr1	108023249	108023486	0.00831678	0.0916772	0.0865908	0.428328
ZNF264	chr19	57702324	57702500	0.00747859	0.0907631	-0.122232	0.432253
PF4	chr4	74847710	74847829	0.00793111	-0.0989023	0.0629398	0.441998
SESN3	chr11	94965707	94965924	0.00793111	0.116984	-0.106766	0.454938
NUDT12	chr5	102898463	102898729	0.00626764	-0.107287	0.108499	0.455524
TRPC3	chr4	122853464	122854330	0.00922548	0.0808452	0.0519569	0.469555
GORASP2	chr2	171784999	171785124	0.00747859	0.149722	-0.102521	0.47763
STOX2	chr4	184908510	184909018	0.00486876	0.111299	-0.106744	0.48647
C1orf109	chr1	38156462	38156652	0.00793111	0.140834	0.106935	0.486474
CDCA8	chr1	38156462	38156652	0.00793111	0.140834	-0.104306	0.487683
RTEL1	chr20	62288918	62289121	0.00949299	0.0786234	0.104339	0.502187
PCDHGA1	chr5	140718526	140719360	0.00412685	0.146524	0.0776819	0.509243
PCDHGA1	chr5	140739600	140740607	0.00614163	0.112334	0.0776819	0.509243
PCDHGA1	chr5	140724204	140725147	0.00624373	0.146328	0.0776819	0.509243
PCDHGA1	chr5	140760983	140761737	0.00626764	0.172899	0.0776819	0.509243
PCDHGA1	chr5	140748559	140749358	0.00725094	0.188207	0.0776819	0.509243
PCDHGA1	chr5	140730092	140730516	0.00747859	0.177743	0.0776819	0.509243
PCDHGA1	chr5	140734721	140735545	0.00769306	0.101869	0.0776819	0.509243
PCDHGA1	chr5	140744763	140744983	0.00931136	0.144439	0.0776819	0.509243
SEC62	chr3	169683969	169684239	0.00931136	0.0800931	0.102589	0.512019
NOTCH4	chr6	32164723	32165321	0.00592906	0.117507	0.0908191	0.515685
SDHD	chr11	112037969	112038173	0.00436836	0.169918	0.0951144	0.532857
PCDHGA3	chr5	140739600	140740607	0.00614163	0.112334	0.0901354	0.535112
PCDHGA3	chr5	140724204	140725147	0.00624373	0.146328	0.0901354	0.535112
PCDHGA3	chr5	140760983	140761737	0.00626764	0.172899	0.0901354	0.535112
PCDHGA3	chr5	140748559	140749358	0.00725094	0.188207	0.0901354	0.535112
PCDHGA3	chr5	140730092	140730516	0.00747859	0.177743	0.0901354	0.535112
PCDHGA3	chr5	140734721	140735545	0.00769306	0.101869	0.0901354	0.535112
PCDHGA3	chr5	140744763	140744983	0.00931136	0.144439	0.0901354	0.535112
GRK6	chr5	176828378	176829349	0.00895133	0.08641	-0.096085	0.536568
EPAS1	chr2	46593223	46593271	0.00963437	-0.141427	0.0932872	0.53701
PRSS50	chr3	46792192	46792462	0.00794233	0.138603	-0.0689004	0.545543
TBC1D31	chr8	124084174	124084456	0.00731431	0.156456	-0.0811811	0.556123
TAPBP	chr6	33283184	33283317	0.00917175	0.0815904	0.0919726	0.568127
PCDHGB2	chr5	140739600	140740607	0.00614163	0.112334	0.0824065	0.57286
PCDHGB2	chr5	140760983	140761737	0.00626764	0.172899	0.0824065	0.57286
PCDHGB2	chr5	140748559	140749358	0.00725094	0.188207	0.0824065	0.57286
PCDHGB2	chr5	140744763	140744983	0.00931136	0.144439	0.0824065	0.57286
FAM83H	chr8	144809598	144810339	0.00592906	0.188646	-0.0826308	0.584165
LMTK3	chr19	49000402	49000998	0.00934388	0.120829	0.0444577	0.585052
MGST1	chr12	16762789	16763765	0.00677237	0.0854867	0.0862707	0.591017
TRIM2	chr4	154125208	154125535	0.00787532	0.120078	0.0868966	0.599027
ATF6B	chr6	32063595	32064764	0.000540973	0.143999	0.0744694	0.610608
DCPS	chr11	126173246	126173568	0.00747859	0.106151	-0.0789103	0.620717
HSPB7	chr1	16344342	16344977	0.00831678	0.070913	0.0413135	0.633499
RPS6KA4	chr11	64135691	64136213	0.00590297	0.0883071	-0.0715787	0.636798
SDK1	chr7	4244250	4244643	0.00466746	0.263286	0.0727803	0.638335
SDK1	chr7	4307819	4308739	0.00749789	0.086588	0.0727803	0.638335
RPRD2	chr1	150335335	150335770	0.00412685	0.210479	-0.0731765	0.639012
PRRT3	chr3	9988662	9989555	0.00556786	0.141813	-0.0617334	0.663933
ZNF707	chr8	144789823	144790729	0.00412685	0.104202	-0.0664935	0.665508
DBNL	chr7	44104328	44105050	0.00747859	0.128576	-0.0646868	0.672424
ZNF497	chr19	58868256	58869004	0.00417119	0.15433	0.0545897	0.676362
HLA-DRA	chr6	32407570	32407838	0.00917175	0.101892	0.020204	0.682427
CYTH2	chr19	48983508	48984318	0.00747859	0.124328	0.060564	0.683155
MAF1	chr8	145162529	145163136	0.00992124	0.0963139	0.0671202	0.684866
DST	chr6	56405167	56406336	0.00892221	0.106739	0.0558727	0.689809
DXO	chr6	31939059	31939533	0.00277249	0.172542	0.0653753	0.689809
ZNF681	chr19	23941207	23941871	0.00747859	-0.10628	-0.0572843	0.692546
CLCNKA	chr1	16344342	16344977	0.00831678	0.070913	0.0242557	0.696916
SHARPIN	chr8	145162529	145163136	0.00992124	0.0963139	0.063359	0.700862
PXDNL	chr8	52321556	52322341	0.00511844	0.119388	0.0334524	0.707048
ZNF670	chr1	247242514	247243185	0.00795706	0.136918	-0.0557812	0.707957
HLA-DQA1	chr6	32605385	32605704	0.00825353	0.160685	0.0130996	0.717695
GNA12	chr7	2855625	2855759	0.00538397	0.205177	-0.0586198	0.717761
GNA12	chr7	2847477	2847575	0.00951983	0.142708	-0.0586198	0.717761
SPRN	chr10	135341443	135342218	0.00412685	-0.194143	-0.0285729	0.741662
SPRN	chr10	135342560	135343248	0.00486876	-0.185312	-0.0285729	0.741662
MZF1	chr19	59073369	59073430	0.00861598	0.154188	0.0485824	0.742545
COL4A1	chr13	110885015	110885926	0.00774813	0.101487	0.0508495	0.748688
LUC7L	chr16	279716	279746	0.00747859	0.176737	0.0439936	0.756732
AHNAK	chr11	62211788	62212431	0.00624373	0.123344	0.0477468	0.757008
NUP43	chr6	150070030	150070202	0.00747859	0.127984	-0.0492238	0.763311
NAPSA	chr19	50861774	50862121	0.00725094	0.133201	0.0292508	0.763327
NAPSA	chr19	50860732	50861262	0.00996326	0.138832	0.0292508	0.763327
SPNS2	chr17	4439394	4439909	0.00874704	0.128726	0.0466857	0.767882
COLEC11	chr2	3642400	3642867	0.00412685	0.147737	-0.036831	0.77367
NKX6-1	chr4	85413746	85414873	0.00747859	0.0871563	0.0110184	0.774375
LY6G5C	chr6	31649619	31649728	0.00831678	0.132003	-0.0183546	0.77876
BEST1	chr11	61716830	61717395	0.00976248	0.0756519	0.0418014	0.779012
SETMAR	chr3	4344548	4344834	0.00917175	0.101954	-0.0462091	0.78039
COX7A1	chr19	36642720	36643932	0.00747859	0.0921528	-0.0365215	0.780964
GPSM3	chr6	32164723	32165321	0.00592906	0.117507	0.0339109	0.791943
PCMT1	chr6	150070030	150070202	0.00747859	0.127984	0.0420116	0.804501
PGAM2	chr7	44104328	44105050	0.00747859	0.128576	-0.0140516	0.810995
PLXNC1	chr12	94580329	94580931	0.00963726	0.118016	0.0395211	0.812371
VPS37B	chr12	123380870	123380891	0.00793111	0.139861	0.0403636	0.823312
SHANK1	chr19	51165207	51165845	0.00831678	0.0932701	0.023757	0.827553
COX16	chr14	70826997	70827402	0.00831678	0.133723	-0.0350892	0.829397
ALOX5	chr10	45922877	45923705	0.00912299	0.105311	0.0153258	0.843909
CYB5B	chr16	69457334	69457652	0.00769306	0.144826	-0.0311865	0.846558
CHL1	chr3	350602	351003	0.00980951	0.0969678	0.0226684	0.848759
NME1-NME2	chr17	49242504	49242847	0.00831678	0.0678966	0.0226835	0.848814
TDRD9	chr14	104394621	104395125	0.00913304	0.0830347	0.0203288	0.848926
CAPNS1	chr19	36642720	36643932	0.00747859	0.0921528	0.0330917	0.852465
PCDHGB1	chr5	140739600	140740607	0.00614163	0.112334	-0.0247615	0.852809
PCDHGB1	chr5	140760983	140761737	0.00626764	0.172899	-0.0247615	0.852809
PCDHGB1	chr5	140748559	140749358	0.00725094	0.188207	-0.0247615	0.852809
PCDHGB1	chr5	140730092	140730516	0.00747859	0.177743	-0.0247615	0.852809
PCDHGB1	chr5	140734721	140735545	0.00769306	0.101869	-0.0247615	0.852809
PCDHGB1	chr5	140744763	140744983	0.00931136	0.144439	-0.0247615	0.852809
FANCG	chr9	35080808	35080824	0.00538397	0.204799	0.030133	0.853585
ADAMTS9	chr3	64670013	64670515	0.00949299	0.119723	0.0284482	0.854607
NR4A2	chr2	157185558	157186681	0.00624373	0.108634	0.0203068	0.858552
MAGI1	chr3	65342216	65342971	0.00985432	0.0746213	-0.0310777	0.863686
CREBZF	chr11	85393571	85394045	0.00963437	0.0983676	0.0301992	0.870998
HDDC3	chr15	91473059	91473365	0.00509151	0.153877	-0.0258295	0.87845
HDDC3	chr15	91473475	91473569	0.00912299	0.147867	-0.0258295	0.87845
VOPP1	chr7	55516267	55517132	0.00794233	0.0765893	-0.0273508	0.88628
PCDHB7	chr5	140552347	140553150	0.00412685	0.130631	-0.0232198	0.88633
MKS1	chr17	56296980	56297515	0.00731431	0.0752112	-0.0250385	0.896116
CDH20	chr18	59221320	59222050	0.00917175	0.102715	0.0137068	0.899248
PIWIL1	chr12	130821607	130822674	0.00368538	0.133311	0.0147462	0.901692
SLC35F3	chr1	234367145	234367586	0.00412685	0.243263	-0.019322	0.903817
SPG7	chr16	89573312	89573822	0.00917175	0.081839	0.0239338	0.904618
TCF4	chr18	53253181	53254387	0.00747859	0.0879428	0.0253083	0.906203
MRPS22	chr3	138763424	138763993	0.00417119	0.139151	0.0233297	0.906806
PCDHGB3	chr5	140760983	140761737	0.00626764	0.172899	-0.018643	0.911418
PCDHGB3	chr5	140748559	140749358	0.00725094	0.188207	-0.018643	0.911418
AMDHD1	chr12	96350519	96350795	0.00917175	0.102257	-0.00660822	0.919957
TBL3	chr16	2029256	2029938	0.00624373	0.174433	0.0192459	0.924359
ZBTB22	chr6	33283184	33283317	0.00917175	0.0815904	-0.0186632	0.92712
CLNS1A	chr11	77299805	77300239	0.00652413	0.14203	-0.0173123	0.929788
EIF4E	chr4	99850885	99851211	0.00412685	0.163337	0.014919	0.950763
ZNF837	chr19	58879022	58879059	0.00538397	0.235179	0.00796495	0.950763
ZNF837	chr19	58879857	58879943	0.00831678	0.157426	0.00796495	0.950763
PSMB9	chr6	32828996	32829208	0.00538397	0.172329	0.0101932	0.952417
CLCN3	chr4	170581176	170581706	0.00831678	0.111402	0.0119913	0.953247
CELSR3	chr3	48694246	48694673	0.00895133	0.106357	-0.00614197	0.969633
PCDHGA4	chr5	140739600	140740607	0.00614163	0.112334	0.0056649	0.976663
PCDHGA4	chr5	140760983	140761737	0.00626764	0.172899	0.0056649	0.976663
PCDHGA4	chr5	140748559	140749358	0.00725094	0.188207	0.0056649	0.976663
PCDHGA4	chr5	140734721	140735545	0.00769306	0.101869	0.0056649	0.976663
PCDHGA4	chr5	140744763	140744983	0.00931136	0.144439	0.0056649	0.976663
C1orf35	chr1	228291668	228292062	0.00980951	0.116931	0.00449151	0.978405
SUMF1	chr3	4344548	4344834	0.00917175	0.101954	-0.00631179	0.979232
CLASP2	chr3	33701101	33701707	0.00793111	0.0800501	0.00899801	0.979232
TTYH1	chr19	54945959	54946218	0.00749789	0.123079	0.000705108	0.994867
MATN4	chr20	43932925	43933556	0.00912299	0.124226	0.0574744
KIF25	chr6	168435636	168437166	0.00412685	0.18415	0.0264703
SYT3	chr19	51165207	51165845	0.00831678	0.0932701	0.0255304
HLA-DQA1	chr6	32605385	32605704	0.00825353	0.160685	0.00163733
ZFP57	chr6	29648161	29649084	0.00081146	-0.238695
RP11-486O13.2	chr14	70690287	70690704	0.00121719	0.300562
NBR2	chr17	41277974	41278444	0.00140653	0.222701
C17orf98	chr17	36997420	36997740	0.00200933	0.233401
RP11-373N24.2	chr6	28601271	28601519	0.00200933	0.192401
RP11-495P10.3	chr1	147801025	147801721	0.00302945	0.25025
Y_RNA	chr1	147801025	147801721	0.00302945	0.25025
OR2T11	chr1	248789976	248791716	0.00302945	0.192172
MUC4	chr3	195488725	195490309	0.00319666	0.14373
MEIS1-AS2	chr2	66663813	66665428	0.00357874	0.108341
AC092669.1	chr2	66663813	66665428	0.00357874	0.108341
KRBOX1-AS1	chr3	42977643	42978318	0.00368538	0.12344
XXbac-BPG308K3.6	chr6	28828977	28829401	0.00368538	0.120822
RPL13P	chr6	28828977	28829401	0.00368538	0.120822
RP11-21G20.3	chr4	155702341	155703170	0.00397774	0.10768
HTR5BP	chr2	118616237	118616576	0.00412685	0.272768
AC139100.2	chr18	77905119	77905947	0.00412685	-0.148817
AL161645.2	chr10	135341443	135342218	0.00412685	-0.194143
CCDC166	chr8	144789823	144790729	0.00412685	0.104202
RP11-429J17.4	chr8	144789823	144790729	0.00412685	0.104202
FTH1P22	chr1	117317838	117318232	0.00412685	0.187699
RP11-571L19.7	chr4	99850885	99851211	0.00412685	0.163337
AC019131.1	chr4	99850885	99851211	0.00412685	0.163337
AJ003147.9	chr16	3242639	3243908	0.00412685	0.132152
HLA-AS1	chr1	221053841	221054825	0.00412685	-0.105596
RP11-726G23.7	chr8	43131260	43132451	0.00412685	0.177513
RP11-726G23.10	chr8	43131260	43132451	0.00412685	0.177513
HTR5BP	chr2	118617230	118618151	0.00417119	0.156374
PRR23C	chr3	138763424	138763993	0.00417119	0.139151
CTD-2619J13.8	chr19	58868256	58869004	0.00417119	0.15433
A1BG-AS1	chr19	58868256	58869004	0.00417119	0.15433
CTD-2619J13.9	chr19	58868256	58869004	0.00417119	0.15433
CES1P1	chr16	55794031	55794910	0.00435553	0.170728
RP11-356J5.4	chr11	112037969	112038173	0.00436836	0.169918
TEX12	chr11	112037969	112038173	0.00436836	0.169918
RP5-1029F21.3	chr17	406137	406501	0.00466746	0.146424
AL161645.2	chr10	135342560	135343248	0.00486876	-0.185312
LINC00654	chr20	5485144	5485511	0.00486876	0.125691
RP5-1022P6.7	chr20	5485144	5485511	0.00486876	0.125691
RP11-513O17.2	chr8	58055876	58056501	0.00486876	0.184524
AC009299.2	chr2	162100495	162101123	0.00486876	-0.220402
AC009299.3	chr2	162100495	162101123	0.00486876	-0.220402
RP11-739P1.2	chr4	184908510	184909018	0.00486876	0.111299
RP13-492C18.2	chr7	56515510	56516504	0.00486876	0.0817609
FANCD2OS	chr3	10149803	10150224	0.00509151	0.0770423
PPP1R2P1	chr6	32847530	32847811	0.00538397	0.101899
LINC00116	chr2	110969641	110970552	0.00538397	0.127954
CTD-2619J13.3	chr19	58879022	58879059	0.00538397	0.235179
C10orf129	chr10	96990543	96990923	0.00538397	-0.169803
RP11-310E22.4	chr10	96990543	96990923	0.00538397	-0.169803
SIGLECL1	chr19	51774264	51774666	0.00538397	0.144538
CTD-3187F8.2	chr19	51774264	51774666	0.00538397	0.144538
CTD-3187F8.11	chr19	51774264	51774666	0.00538397	0.144538
FLG-AS1	chr1	152161237	152162025	0.00538397	0.126579
RXFP3	chr5	33937182	33938225	0.00538397	0.167823
USP29	chr19	57630202	57630596	0.00555343	0.111446
PRRT3-AS1	chr3	9988662	9989555	0.00556786	0.141813
MTNR1B	chr11	92702572	92703433	0.00590226	-0.107719
MIR1237	chr11	64135691	64136213	0.00590297	0.0883071
WDR88	chr19	33622872	33623230	0.00592906	0.1044
POU5F1	chr6	31148332	31148516	0.00595782	0.0830691
AC091814.2	chr12	10095902	10096152	0.00608419	0.154122
XXbac-BPGBPG24O18.1	chr6	27236324	27236866	0.00610244	0.151945
POU6F2	chr7	39170497	39171113	0.00614163	0.128138
VN1R28P	chr7	57483673	57484819	0.00624373	0.125897
RP11-114G11.2	chr7	57483673	57484819	0.00624373	0.125897
PRDM9	chr5	23507458	23507656	0.00624373	0.125287
CCDC144NL	chr17	20799408	20799532	0.00624373	0.14542
RP11-344E13.3	chr17	20799408	20799532	0.00624373	0.14542
RNU6-1178P	chr17	20799408	20799532	0.00624373	0.14542
ANKRD20A19P	chr13	24519920	24520507	0.00624373	0.123496
MORC2-AS1	chr22	31318147	31318546	0.00624373	0.0930787
NOXO1	chr16	2029256	2029938	0.00624373	0.174433
AC005606.1	chr16	2029256	2029938	0.00624373	0.174433
SYCP1	chr1	115397374	115397616	0.00656593	0.0884841
HCG4B	chr6	29895074	29895260	0.00670176	0.118851
HLA-K	chr6	29895074	29895260	0.00670176	0.118851
RP11-313J2.1	chr10	42862978	42863550	0.00677237	0.102416
MED15P5	chr2	131009324	131010115	0.00677237	0.194238
DNAJB13	chr11	73668348	73669290	0.00691131	0.116428
RP13-401N8.1	chr20	25731476	25732163	0.00695396	0.136373
DFNA5	chr7	24797596	24797884	0.00695396	0.0827548
KB-1410C5.1	chr8	102236283	102236831	0.00695396	0.11529
LINC00301	chr11	60414677	60414918	0.00713408	0.161243
RP5-1043L13.1	chr20	58713053	58713542	0.00713408	0.160839
ATP4B	chr13	114302328	114302758	0.00729138	-0.132813
LACTBL1	chr1	23279685	23280477	0.00731431	-0.157829
RP11-412D9.4	chr12	107348639	107348944	0.00731431	0.132014
C12orf23	chr12	107348639	107348944	0.00731431	0.132014
SDHAP3	chr5	1594676	1595048	0.00731431	-0.131252
CTD-2012J19.3	chr5	1594676	1595048	0.00731431	-0.131252
LPO	chr17	56296980	56297515	0.00731431	0.0752112
RP11-307N16.6	chr13	24882296	24883070	0.00731431	0.156736
RP11-347H15.4	chr11	50257256	50257830	0.00747859	0.0936831
RP4-725G10.4	chr7	56242072	56242801	0.00747859	0.128757
AC017116.11	chr7	44104328	44105050	0.00747859	0.128576
RFPL2	chr22	32599511	32600139	0.00747859	0.151223
RP1-90G24.10	chr22	32599511	32600139	0.00747859	0.151223
RP11-712L6.5	chr11	126173246	126173568	0.00747859	0.106151
AC004775.5	chr5	132155233	132155555	0.00747859	0.125147
RP11-66B24.2	chr15	101389272	101389733	0.00747859	0.105866
RP11-66B24.7	chr15	101389272	101389733	0.00747859	0.105866
KB-1639H6.2	chr8	104032813	104032876	0.00747859	0.125055
RP11-526P5.1	chr10	2543474	2544120	0.00747859	0.148953
RP11-526P5.2	chr10	2543474	2544120	0.00747859	0.148953
Z69890.1	chr16	279716	279746	0.00747859	0.176737
CTC-273B12.8	chr19	48983508	48984318	0.00747859	0.124328
CYP1A1	chr15	75019188	75019376	0.00747859	0.0871223
RP11-561P12.5	chr12	8717270	8717487	0.00747859	0.146733
AC008746.3	chr19	54945959	54946218	0.00749789	0.123079
CTD-2587H19.2	chr19	54945959	54946218	0.00749789	0.123079
IPMKP1	chr13	23412250	23412622	0.00760228	0.145593
PTRF	chr17	40556833	40557347	0.00769306	0.171926
RNU1-114P	chr1	149144820	149145082	0.00788373	0.143144
TDH	chr8	11203882	11204132	0.00793111	0.168634
AF131216.5	chr8	11203882	11204132	0.00793111	0.168634
C1orf177	chr1	55271673	55271927	0.00793111	0.0813765
XXbac-BPG248L24.10	chr6	31275148	31275718	0.00793111	0.0807735
TMEM72-AS1	chr10	45359611	45359721	0.00793111	0.166399
XX-CR54.1	chr1	248855040	248855545	0.00793111	0.0793909
AC144836.1	chr17	1157257	1157446	0.00793111	0.117199
RP11-712B9.2	chr11	94965707	94965924	0.00793111	0.116984
RP3-467L1.4	chr1	7887199	7887560	0.00793111	0.116979
PRSS45	chr3	46792192	46792462	0.00794233	0.138603
LCE3C	chr1	152572665	152572930	0.00794233	0.164565
NANOS2	chr19	46417551	46418029	0.00794233	0.116057
TTLL10-AS1	chr1	1109486	1110107	0.00794233	0.0963239
TTLL10	chr1	1109486	1110107	0.00794233	0.0963239
ELMSAN1	chr14	74185511	74186279	0.00831678	0.134057
RNU2-51P	chr14	70826997	70827402	0.00831678	0.133723
SHCBP1L	chr1	182921688	182922502	0.00831678	0.0927905
AC034228.7	chr5	131281008	131281439	0.00831678	0.0916594
AC034228.4	chr5	131281008	131281439	0.00831678	0.0916594
CTD-2619J13.3	chr19	58879857	58879943	0.00831678	0.157426
C5orf38	chr5	2753876	2754148	0.00831678	-0.110792
TEX14	chr17	56769628	56769830	0.00848685	0.109545
TCP10L2	chr6	167559851	167560347	0.00848685	0.155407
CNGA3	chr2	98993519	98993730	0.00850441	0.130296
AC016629.8	chr19	59073369	59073430	0.00861598	0.154188
HLA-AS1	chr1	221055401	221055964	0.0087291	-0.0884054
AC005154.6	chr7	30635762	30636176	0.00879016	0.128313
GARS	chr7	30635762	30636176	0.00879016	0.128313
LINC00567	chr13	111465457	111465543	0.00885135	0.152319
PFN3	chr5	176828378	176829349	0.00895133	0.08641
F12	chr5	176828378	176829349	0.00895133	0.08641
CTA-384D8.31	chr22	50985681	50986051	0.00895133	-0.126656
KLHDC7B	chr22	50985681	50986051	0.00895133	-0.126656
AMICA1	chr11	118083938	118084314	0.00912299	0.125268
CCNJP1	chr7	56297564	56297714	0.00912299	0.12465
SERPINA5	chr14	95047591	95047655	0.00912299	0.104124
RBPJL	chr20	43932925	43933556	0.00912299	0.124226
CTD-2194D22.2	chr5	1856713	1857477	0.00912299	-0.103782
HCG15	chr6	28953824	28954110	0.00913304	0.123697
HCG16	chr6	28953824	28954110	0.00913304	0.123697
C14orf2	chr14	104394621	104395125	0.00913304	0.0830347
STEAP2-AS1	chr7	89841692	89842043	0.00913565	0.12353
RP11-770E5.1	chr8	49533357	49533682	0.00917175	0.081532
RP11-567J20.1	chr8	49533357	49533682	0.00917175	0.081532
RP11-770E5.3	chr8	49533357	49533682	0.00917175	0.081532
BAIAP2-AS1	chr17	79010458	79011277	0.00922548	-0.101511
RP11-379K17.4	chr3	169683969	169684239	0.00931136	0.0800931
ADAMTS9-AS2	chr3	64670013	64670515	0.00949299	0.119723
NEAT1	chr11	65195995	65196622	0.00949299	-0.142994
LRCOL1	chr12	133186923	133187452	0.0095437	0.0774501
RP11-74K11.2	chr12	94580329	94580931	0.00963726	0.118016
RP11-107C16.2	chr10	124578028	124578610	0.00980951	0.0750617
RPS8P6	chr3	350602	351003	0.00980951	0.0969678
RP11-88H12.2	chr3	65342216	65342971	0.00985432	0.0746213
KIAA1875	chr8	145162529	145163136	0.00992124	0.0963139
