# Supplementary material for: Multi-omics investigation of thyroid development and dysfunction in down syndrome
Source: Hum Mol Genet. 2026 Feb 23;35(4):ddag005. doi: 10.1093/hmg/ddag005 (PMC13036834; doi:10.1093/hmg/ddag005)
Supplement: SupplementalTable8_ddag005 [file supplementaltable8_ddag005.xlsx]

## Sheet: Sheet 1
Supplementary table 8
Chromosome	Start DMR (hg19)	End DMR (hg19)	Width DMR	Associated gene	Correlation coefficient	CI95_lower	CI95_upper	Number of CpGs	P-value
chr3	42977643	42978318	676	KRBOX1	-0.896901	-0.973723	-0.614524	11	0.00012
chr4	155702341	155703170	830	RBM46	-0.839427	-0.990958	-0.235023	12	0.00106
chr11	85393571	85394045	475	CCDC89	-0.785577	-0.956272	-0.365145	5	0.00593
chr7	48494362	48495072	711	ABCA13	-0.80101	-0.94799	-0.202182	6	0.00918
chr5	140552347	140553150	804	PCDHB7	-0.70983	-0.974267	0.229763	9	0.01066
chr5	140734721	140735545	825	PCDHGB1	-0.83934	-0.968368	-0.285603	6	0.01123
chr7	89841692	89842043	352	STEAP2	-0.74148	-0.969159	-0.130965	4	0.01185
chr18	77905119	77905947	829	ADNP2	0.696776	-0.167177	0.963916	9	0.01254
chr4	85413746	85414873	1128	NKX6-1	0.743403	0.124914	0.921862	7	0.01804
chr5	140744763	140744983	221	PCDHGB1	-0.792248	-0.95803	-0.10661	3	0.02078
chr5	140730092	140730516	425	PCDHGB1	-0.788085	-0.990015	-0.31071	3	0.02238
chr14	104394621	104395125	505	TDRD9	-0.625773	-0.880076	0.0819979	6	0.02305
chr19	36642720	36643932	1213	COX7A1	-0.632901	-0.979439	0.224404	7	0.02333
chr5	140748559	140749358	800	PCDHGB1	-0.781114	-0.963993	-0.301066	3	0.02474
chr11	18477153	18477680	528	LDHAL6A	-0.763046	-0.929427	-0.175013	6	0.02693
chr5	140718526	140719360	835	PCDHGA2	-0.565745	-0.867685	0.663983	8	0.02742
chr11	64135691	64136213	523	RPS6KA4	-0.609863	-0.89186	0.259373	9	0.03919
chr2	46593223	46593271	49	EPAS1	-0.563287	-0.915252	0.173664	3	0.0395
chr5	140724204	140725147	944	PCDHGA2	-0.521767	-0.816753	0.542301	5	0.0471
chr5	102898463	102898729	267	NUDT12	-0.64695	-0.919081	0.216582	7	0.04745
chr19	49000402	49000998	597	LMTK3	0.579518	-0.357254	0.953371	4	0.05032
chr6	32407570	32407838	269	HLA-DRA	0.675523	0.248003	0.89352	5	0.05279
chr11	77299805	77300239	435	AQP11	-0.627714	-0.939132	0.255614	5	0.05538
chr5	140739600	140740607	1008	PCDHGB1	-0.744865	-0.944304	-0.21541	7	0.05911
chr17	41277974	41278444	471	BRCA1	-0.500761	-0.839436	0.153799	11	0.06918
chr6	32729442	32729596	155	HLA-DQB2	-0.533916	-0.872998	0.231677	6	0.07428
chr6	32605385	32605704	320	HLA-DQA1	0.614847	0.289356	0.79361	3	0.07775
chr1	63249199	63249213	15	ATG4C	-0.572195	-0.861362	0.109913	3	0.07781
chr5	140748559	140749358	800	PCDHGA3	0.546019	-0.0657494	0.913404	3	0.07921
chr5	140734721	140735545	825	PCDHGA2	-0.445539	-0.77852	0.321095	6	0.08321
chr5	140760983	140761737	755	PCDHGB1	-0.682382	-0.952473	0.129964	4	0.0858
chr5	140760983	140761737	755	PCDHGA5	0.708685	0.243019	0.849275	4	0.08736
chr5	140760983	140761737	755	PCDHGA7	0.611625	-0.0404746	0.90941	4	0.08862
chr12	6664536	6665447	912	NOP2	-0.522133	-0.932646	0.594308	9	0.0895
chr4	122853464	122854330	867	TRPC3	0.496585	-0.551144	0.861833	6	0.08985
chr12	94580329	94580931	603	PLXNC1	0.552257	-0.201477	0.885026	4	0.09126
chr12	16762789	16763765	977	LMO3	-0.51855	-0.904664	0.366187	8	0.09127
chr5	140730092	140730516	425	PCDHGA2	-0.453715	-0.765794	0.411863	3	0.09519
chr5	2753876	2754148	273	IRX2	0.62488	-0.704797	0.825248	5	0.0986
chr4	74847710	74847829	120	PF4	-0.580782	-0.877036	0.558034	6	0.10115
chr22	51016386	51017162	777	CPT1B	0.607502	-0.135763	0.894226	15	0.10713
chr5	140760983	140761737	755	PCDHGA3	0.490236	-0.180108	0.94129	4	0.11129
chr8	104032813	104032876	64	ATP6V1C1	0.565739	-0.383502	0.888272	5	0.11707
chr20	43932925	43933556	632	MATN4	0.640363	-0.0466062	0.925677	4	0.11734
chr19	57702324	57702500	177	ZNF264	-0.478684	-0.790325	0.134379	7	0.12332
chr7	44104328	44105050	723	PGAM2	0.617246	-0.131687	0.925144	5	0.12545
chr2	3642400	3642867	468	COLEC11	-0.517499	-0.80512	0.0546288	8	0.12965
chr5	140760983	140761737	755	PCDHGB2	0.465176	-0.73078	0.902872	4	0.13577
chr5	140739600	140740607	1008	PCDHGA3	0.443237	-0.263981	0.963542	7	0.13684
chr1	38156462	38156652	191	CDCA8	-0.441635	-0.833631	0.258288	4	0.14306
chr5	140748559	140749358	800	PCDHGB2	0.455513	-0.823525	0.940858	3	0.14385
chr10	135341443	135342218	776	CYP2E1	0.562052	-0.173135	0.965348	6	0.15724
chr11	62211788	62212431	644	AHNAK	0.506052	-0.469092	0.883794	6	0.15857
chr5	140724204	140725147	944	PCDHGA3	0.428648	-0.527052	0.879557	5	0.16129
chr13	110885015	110885926	912	COL4A1	0.421259	-0.278475	0.908867	6	0.16365
chr5	140744763	140744983	221	PCDHGA2	-0.375046	-0.878639	0.393976	3	0.16371
chr10	135342560	135343248	689	CYP2E1	0.538112	-0.20444	0.94032	5	0.17522
chr8	144809598	144810339	742	FAM83H	-0.388457	-0.749786	0.330539	4	0.17529
chr1	150335335	150335770	436	RPRD2	-0.411427	-0.747569	0.192925	5	0.17888
chr12	6664536	6665447	912	IFFO1	-0.412565	-0.861094	0.699064	9	0.19215
chr13	24882296	24883070	775	SPATA13	0.413581	-0.665134	0.93817	4	0.20174
chr5	131281008	131281439	432	ACSL6	0.419078	-0.32822	0.900793	6	0.20305
chr5	140730092	140730516	425	PCDHGA3	0.407223	-0.31042	0.927787	3	0.20416
chr11	77299805	77300239	435	CLNS1A	-0.368211	-0.857197	0.45096	5	0.20427
chr15	99408636	99409506	871	IGF1R	0.430923	-0.358286	0.834391	7	0.20798
chr5	140744763	140744983	221	PCDHGB2	0.386375	-0.735814	0.925479	3	0.216
chr19	33622872	33623230	359	GPATCH1	-0.378213	-0.76386	0.478358	8	0.2184
chr1	228291668	228292062	395	C1orf35	-0.343126	-0.772023	0.301636	4	0.22431
chr7	44104328	44105050	723	DBNL	-0.325293	-0.890274	0.679944	5	0.22867
chr8	144789823	144790729	907	ZNF707	-0.328843	-0.797741	0.221552	11	0.23052
chr19	37958707	37959104	398	ZNF569	-0.388606	-0.761233	0.135579	4	0.23078
chr5	140748559	140749358	800	PCDHGA5	0.592301	-0.397068	0.86537	3	0.23298
chr6	32164723	32165321	599	GPSM3	0.393539	-0.256914	0.848215	7	0.25194
chr19	37958707	37959104	398	ZNF570	-0.352888	-0.759152	0.360458	4	0.25375
chr5	140739600	140740607	1008	PCDHGA2	-0.277485	-0.759257	0.402085	7	0.25509
chr19	49133421	49134105	685	DBP	0.321811	-0.389049	0.748017	6	0.25632
chr5	140739600	140740607	1008	PCDHGB2	0.355969	-0.823536	0.940988	7	0.25806
chr19	51165207	51165845	639	SYT3	0.47538	-0.442263	0.969754	6	0.26098
chr20	62288918	62289121	204	RTEL1-TNFRSF6B	0.536594	-0.431157	0.770448	6	0.2615
chr5	140760983	140761737	755	PCDHGA6	0.550161	0.0191534	0.908292	4	0.26276
chr13	24882296	24883070	775	C1QTNF9	0.512909	-0.514758	0.785731	4	0.26616
chr22	51016386	51017162	777	CHKB-CPT1B	0.371286	-0.383591	0.796201	15	0.26706
chr14	70826997	70827402	406	SYNJ2BP-COX16	0.406797	-0.550582	0.815705	4	0.26712
chr5	140734721	140735545	825	PCDHGA3	0.338683	-0.635111	0.912973	6	0.27337
chr18	53253181	53254387	1207	TCF4	0.292968	-0.496303	0.651206	7	0.28455
chr3	48694246	48694673	428	CELSR3	-0.286386	-0.672145	0.688693	5	0.29235
chr3	33701101	33701707	607	CLASP2	0.331305	-0.533623	0.759582	7	0.30363
chr5	140760983	140761737	755	PCDHGA2	-0.26348	-0.762279	0.442382	4	0.30467
chr11	126173246	126173568	323	DCPS	-0.331004	-0.70808	0.330187	6	0.30565
chr10	45922877	45923705	829	ALOX5	0.372712	-0.556566	0.92624	5	0.32319
chr5	140760983	140761737	755	PCDHGA1	0.473047	-0.415412	0.809552	4	0.32491
chr15	83477712	83477965	254	WHAMM	0.442282	-0.355128	0.822094	4	0.33182
chr3	192289245	192289293	49	FGF12	-0.3114	-0.754854	0.393161	3	0.33355
chr12	96350519	96350795	277	AMDHD1	-0.336457	-0.881876	0.522823	5	0.34102
chr19	23941207	23941871	665	ZNF681	-0.284015	-0.618213	0.402682	6	0.34144
chr11	112037969	112038173	205	SDHD	0.307642	-0.785989	0.888207	6	0.34592
chr5	140744763	140744983	221	PCDHGA3	0.30829	-0.582871	0.91798	3	0.34963
chr8	145162529	145163136	608	MAF1	-0.235817	-0.754175	0.389416	5	0.35269
chr8	145162529	145163136	608	SHARPIN	-0.24188	-0.705782	0.395983	5	0.35569
chr16	89573312	89573822	511	SPG7	-0.257765	-0.716288	0.428027	6	0.35917
chr3	142608500	142608898	399	PCOLCE2	0.580241	0.103599	0.88263	5	0.37384
chr19	59073369	59073430	62	MZF1	-0.372561	-0.816658	0.336715	3	0.38002
chr6	150070030	150070202	173	PCMT1	0.30417	-0.523983	0.813501	5	0.38089
chr6	32063595	32064764	1170	ATF6B	0.191625	-0.454496	0.7637	32	0.38901
chr19	51165207	51165845	639	SHANK1	-0.213667	-0.78429	0.482971	6	0.39715
chr16	69457334	69457652	319	CYB5B	-0.217201	-0.882618	0.851746	4	0.40194
chr3	46792192	46792462	271	PRSS50	-0.204295	-0.788389	0.525794	4	0.40216
chr11	61716830	61717395	566	BEST1	0.265028	-0.6033	0.683801	6	0.40578
chr3	55517101	55518131	1031	WNT5A	-0.215136	-0.695576	0.475477	9	0.40686
chr1	247242514	247243185	672	ZNF670	-0.22477	-0.942569	0.489709	4	0.40792
chr2	66663813	66665428	1616	MEIS1	0.396418	-0.424141	0.936911	13	0.41394
chr5	140748559	140749358	800	PCDHGA1	0.409725	-0.150645	0.832827	3	0.41887
chr5	176828378	176829349	972	GRK6	0.215739	-0.733631	0.829822	6	0.42056
chr1	221055401	221055964	564	HLX	0.184228	-0.351236	0.541448	6	0.42845
chr17	49242504	49242847	344	NME2	0.270141	-0.424034	0.667002	7	0.42998
chr19	49133421	49134105	685	SPHK2	-0.29755	-0.856728	0.547251	6	0.43209
chr19	48983508	48984318	811	CYTH2	0.34568	-0.298207	0.841113	5	0.43428
chr19	54945959	54946218	260	TTYH1	0.320124	-0.568241	0.842498	5	0.43749
chr15	91473059	91473365	307	HDDC3	-0.196299	-0.741102	0.592538	6	0.43896
chr5	140748559	140749358	800	PCDHGB3	-0.456762	-0.841122	0.811795	3	0.44002
chr11	94965707	94965924	218	SESN3	-0.20318	-0.767858	0.443539	5	0.44699
chr9	35080808	35080824	17	FANCG	-0.233107	-0.769344	0.40869	4	0.44734
chr5	140724204	140725147	944	PCDHGA1	0.380652	-0.346534	0.797849	5	0.45594
chr17	79010458	79011277	820	BAIAP2	-0.265466	-0.804723	0.616922	5	0.48498
chr6	31939059	31939533	475	STK19	0.189769	-0.571118	0.741949	10	0.49386
chr5	140739600	140740607	1008	PCDHGA1	0.345963	-0.280621	0.815734	7	0.49935
chr15	91473475	91473569	95	HDDC3	-0.183087	-0.705471	0.638802	3	0.51135
chr5	140744763	140744983	221	PCDHGA5	0.372712	-0.751943	0.786841	3	0.51762
chr5	140718526	140719360	835	PCDHGA1	0.329375	-0.386879	0.791277	8	0.5195
chr6	111302500	111303046	547	RPF2	0.282656	-0.813471	0.856093	5	0.52775
chr5	140730092	140730516	425	PCDHGA1	0.32592	-0.468084	0.751325	3	0.5398
chr4	184908510	184909018	509	STOX2	-0.154131	-0.74229	0.628014	9	0.54198
chr12	123380870	123380891	22	VPS37B	-0.162777	-0.821211	0.582182	4	0.54381
chr19	50861774	50862121	348	NAPSA	0.257099	-0.534728	0.927503	5	0.54988
chr7	4244250	4244643	394	SDK1	0.243924	-0.579633	0.761442	3	0.55554
chr5	140748559	140749358	800	PCDHGA4	0.182712	-0.611822	0.856671	3	0.55911
chr1	7887199	7887560	362	PER3	-0.200039	-0.795555	0.725427	5	0.56345
chr8	125741158	125741566	409	MTSS1	0.193268	-0.492736	0.766592	7	0.56396
chr5	140748559	140749358	800	PCDHGA2	-0.150993	-0.798175	0.491938	3	0.56531
chr2	157185558	157186681	1124	NR4A2	0.291477	-0.671303	0.867785	7	0.5694
chr6	32828996	32829208	213	PSMB9	0.215541	-0.652417	0.792483	5	0.57385
chr6	150070030	150070202	173	NUP43	-0.198628	-0.663884	0.5992	5	0.59456
chr19	6372277	6372374	98	ALKBH7	0.141787	-0.776636	0.718965	5	0.59891
chr22	50528312	50528641	330	MOV10L1	-0.360868	-0.760233	0.435661	7	0.61015
chr5	140760983	140761737	755	PCDHGA4	0.16085	-0.617577	0.693405	4	0.61119
chr12	16762789	16763765	977	MGST1	0.157401	-0.380618	0.738271	8	0.63042
chr2	171784999	171785124	126	GORASP2	-0.120231	-0.70879	0.90438	4	0.63438
chr17	49242504	49242847	344	NME1-NME2	-0.268371	-0.869113	0.371086	7	0.64138
chr10	135341443	135342218	776	SPRN	0.133528	-0.404797	0.655093	6	0.64978
chr16	279716	279746	31	LUC7L	-0.16562	-0.660378	0.376512	3	0.65014
chr19	36642720	36643932	1213	CAPNS1	-0.113372	-0.941321	0.425976	7	0.65798
chr7	55516267	55517132	866	VOPP1	-0.102245	-0.502366	0.425509	7	0.65848
chr19	58868256	58869004	749	ZNF497	0.230563	-0.533902	0.75226	7	0.66286
chr5	140760983	140761737	755	PCDHGB3	-0.276116	-0.776164	0.67283	4	0.66634
chr18	59221320	59222050	731	CDH20	-0.163799	-0.673162	0.611985	5	0.66691
chr1	234367145	234367586	442	SLC35F3	-0.154657	-0.764266	0.641946	5	0.66812
chr17	56296980	56297515	536	MKS1	0.106253	-0.830804	0.829839	8	0.67215
chr6	33283184	33283317	134	TAPBP	0.141599	-0.589991	0.622823	6	0.67241
chr6	32063595	32064764	1170	TNXB	0.264493	-0.627426	0.59913	32	0.6876
chr3	9988662	9989555	894	PRRT3	-0.115884	-0.700318	0.646902	6	0.69163
chr17	56769628	56769830	203	RAD51C	-0.0936216	-0.681133	0.47273	5	0.701
chr10	135342560	135343248	689	SPRN	0.11508	-0.397982	0.577492	5	0.70372
chr6	31939059	31939533	475	DXO	-0.135157	-0.706952	0.481639	10	0.7056
chr4	170581176	170581706	531	CLCN3	0.131589	-0.449962	0.587964	5	0.70723
chr3	4344548	4344834	287	SUMF1	0.105331	-0.772984	0.832362	5	0.72183
chr22	51016386	51017162	777	CHKB	0.115969	-0.664835	0.719213	15	0.73839
chr1	16344342	16344977	636	HSPB7	-0.10105	-0.840998	0.643343	7	0.74506
chr5	140734721	140735545	825	PCDHGA1	0.166438	-0.426236	0.709442	6	0.76283
chr1	221053841	221054825	985	HLX	0.0678048	-0.42778	0.44982	10	0.76405
chr19	50860732	50861262	531	NR1H2	-0.0945177	-0.80795	0.660796	3	0.76834
chr5	140739600	140740607	1008	PCDHGA4	0.0925155	-0.741578	0.735412	7	0.77595
chr7	2855625	2855759	135	GNA12	0.103781	-0.851895	0.805469	4	0.77991
chr8	52321556	52322341	786	PXDNL	-0.12527	-0.768124	0.532517	8	0.78613
chr3	4344548	4344834	287	SETMAR	-0.0611528	-0.819322	0.780122	5	0.78943
chr5	140734721	140735545	825	PCDHGA4	0.0875726	-0.63505	0.730911	6	0.79371
chr1	38156462	38156652	191	C1orf109	0.0992559	-0.73785	0.788803	4	0.79879
chr16	2029256	2029938	683	TBL3	-0.0569124	-0.835059	0.801684	4	0.80519
chr4	154125208	154125535	328	TRIM2	0.132052	-0.767514	0.819855	5	0.81257
chr6	56405167	56406336	1170	DST	0.111605	-0.723407	0.810364	5	0.81329
chr11	85393571	85394045	475	CREBZF	0.120826	-0.656771	0.821518	5	0.81625
chr3	65342216	65342971	756	MAGI1	0.0639191	-0.350387	0.459405	6	0.82248
chr3	9988662	9989555	894	CRELD1	-0.118251	-0.838708	0.5598	6	0.82671
chr17	4439394	4439909	516	SPNS2	0.0990749	-0.594058	0.701742	4	0.82755
chr3	169683969	169684239	271	SEC62	-0.0761066	-0.956283	0.669492	6	0.84543
chr5	140625389	140625848	460	PCDHB15	-0.102563	-0.738327	0.746532	4	0.84947
chr8	124084174	124084456	283	TBC1D31	-0.0613687	-0.542286	0.660327	4	0.85036
chr6	30122388	30122565	178	TRIM10	-0.078849	-0.807991	0.646112	4	0.8521
chr19	50860732	50861262	531	NAPSA	0.0833583	-0.678666	0.748992	3	0.85434
chr12	130821607	130822674	1068	PIWIL1	-0.103222	-0.818523	0.755356	10	0.85804
chr20	62288918	62289121	204	RTEL1	-0.0930373	-0.616762	0.631076	6	0.85989
chr15	91473475	91473569	95	UNC45A	-0.0561748	-0.769501	0.615915	3	0.86151
chr5	140744763	140744983	221	PCDHGA1	0.0749681	-0.58587	0.667013	3	0.89535
chr6	33283184	33283317	134	ZBTB22	-0.0305716	-0.581383	0.742494	6	0.90948
chr19	58879022	58879059	38	ZNF837	0.0251104	-0.672472	0.758403	3	0.9215
chr4	99850885	99851211	327	EIF4E	-0.0290235	-0.654981	0.852916	7	0.92373
chr6	168435636	168437166	1531	KIF25	0.0325398	-0.916315	0.767224	6	0.92465
chr7	2847477	2847575	99	GNA12	0.0295376	-0.539374	0.790669	3	0.93652
chr19	58879857	58879943	87	ZNF837	0.0197943	-0.623515	0.765389	3	0.9379
chr7	4307819	4308739	921	SDK1	-0.0319958	-0.820472	0.631381	7	0.9392
chr15	91473059	91473365	307	UNC45A	0.0154524	-0.754303	0.673708	6	0.95899
chr5	140744763	140744983	221	PCDHGA4	0.0135424	-0.727312	0.698316	3	0.96636
chr3	138763424	138763993	570	MRPS22	0.0116496	-0.746464	0.888521	8	0.96638
chr3	64670013	64670515	503	ADAMTS9	0.00988547	-0.639836	0.69569	4	0.96774
chr1	108023249	108023486	238	NTNG1	0.0159868	-0.622215	0.679994	6	0.97002
chr19	50861774	50862121	348	NR1H2	0.0110262	-0.793469	0.733901	5	0.97184
chr6	32164723	32165321	599	NOTCH4	-0.0100536	-0.693056	0.673418	7	0.97247
chr1	16344342	16344977	636	CLCNKA	-0.0107532	-0.737341	0.559652	7	0.97535
chr14	70826997	70827402	406	COX16	-0.0102746	-0.651211	0.643503	4	0.97643
chr6	31649619	31649728	110	LY6G5C	0.00581087	-0.827643	0.677996	4	0.97963
chr3	350602	351003	402	CHL1	-0.000502701	-0.881768	0.782089	5	0.99887
